# Supplementary material for: Ethyl 2-(3,4-dimethyl-5,5-dioxo-1H,4H-benzo[e]pyrazolo­[4,3-c][1,2]thia­zin-1-yl)acetate
Source: Acta Crystallogr Sect E Struct Rep Online. 2012 Sep 26;68(Pt 10):o3010. doi: 10.1107/S1600536812039797 (PMC3470368; doi:10.1107/S1600536812039797)
Supplement: Supplementary file 2 [file e-68-o3010-Isup2.hkl]

#
# h,k,l, Fc-squared, Fo-squared, sigma(Fo-squared) and status flag
#
data_I
_shelx_title ' Compound X'
_shelx_refln_list_code          4
_shelx_F_calc_maximum      167.15
_exptl_crystal_F_000       704.00
_reflns_d_resolution_high  0.7702
 
loop_
 _symmetry_equiv_pos_as_xyz
 'x, y, z'
 '-x, y+1/2, -z+1/2'
 '-x, -y, -z'
 'x, -y-1/2, z-1/2'
 
_cell_length_a     8.3027
_cell_length_b     8.5915
_cell_length_c    22.3476
_cell_angle_alpha  90.000
_cell_angle_beta   90.674
_cell_angle_gamma  90.000
 
_shelx_F_squared_multiplier     1.000
 
loop_
 _refln_index_h
 _refln_index_k
 _refln_index_l
 _refln_F_squared_calc
 _refln_F_squared_meas
 _refln_F_squared_sigma
 _refln_observed_status
   2   0   0      459.52      421.78      7.00 o
   3   0   0      159.07      168.42      2.93 o
   4   0   0     9641.92     9881.62    147.43 o
   5   0   0     7296.16     7435.30    113.18 o
   6   0   0      227.64      205.85      6.51 o
   7   0   0       89.95       99.10      5.13 o
   8   0   0       44.91       50.44      4.88 o
   9   0   0       10.42       20.34      6.43 o
  10   0   0       79.01       73.23      9.76 o
   1   1   0     5408.04     5621.38     90.73 o
   2   1   0     6433.06     6194.32     67.41 o
   3   1   0      711.04      620.04      8.16 o
   4   1   0     1227.30     1103.30     12.68 o
   5   1   0       26.22       21.21      4.88 o
   6   1   0      265.51      234.47      5.22 o
   7   1   0      828.67      819.33     12.55 o
   8   1   0      263.39      241.35      7.45 o
   9   1   0       33.60       43.32      8.95 o
  10   1   0      350.54      336.35     15.31 o
   0   2   0     7062.02     7174.85    205.44 o
   1   2   0     5607.54     5318.46     77.01 o
   2   2   0      407.67      459.77      7.97 o
   3   2   0       48.24       36.20      3.25 o
   4   2   0     1415.11     1402.99     16.39 o
   5   2   0      492.24      419.33      6.97 o
   6   2   0      398.65      376.51      9.93 o
   7   2   0       38.00       33.06      6.63 o
   8   2   0        8.67       21.95      6.14 o
   9   2   0      691.91      767.68     24.23 o
  10   2   0      196.12      196.06     12.47 o
   1   3   0     4468.03     4478.31     55.27 o
   2   3   0      903.73      863.24     13.03 o
   3   3   0       55.73       71.94      3.13 o
   4   3   0      353.14      411.34     20.91 o
   5   3   0      415.56      395.42     14.20 o
   6   3   0     1887.51     1781.53     96.09 o
   7   3   0       76.37       95.72      3.94 o
   8   3   0        6.29       13.32      3.10 o
   9   3   0       63.64       80.75     19.85 o
  10   3   0      162.24      177.44     11.99 o
   0   4   0     3466.02     3926.04    196.53 o
   1   4   0     1172.95     1280.44     18.78 o
   2   4   0      283.45      272.14      5.65 o
   3   4   0       67.56       66.70      8.18 o
   4   4   0      821.56      756.46     14.16 o
   5   4   0     2412.34     2312.41     32.82 o
   6   4   0        0.09        0.92      2.09 o
   7   4   0        1.29        7.48      3.76 o
   8   4   0       87.42       89.57     32.91 o
   9   4   0      468.18      504.21     51.91 o
  10   4   0       87.68       60.10      9.68 o
   1   5   0      279.92      248.91      9.89 o
   2   5   0      228.34      208.37      8.26 o
   3   5   0     1524.89     1531.53     25.26 o
   4   5   0      141.52      136.00      5.65 o
   5   5   0      732.93      742.62     15.68 o
   6   5   0       42.46       41.14      6.06 o
   7   5   0      554.48      476.61     33.40 o
   8   5   0      167.52      185.51     35.72 o
   9   5   0       15.01       27.57     12.33 o
   0   6   0      105.82      160.65     10.18 o
   1   6   0        4.31        5.78      3.13 o
   2   6   0      171.80      181.82     13.14 o
   3   6   0       93.52      128.93     22.33 o
   4   6   0     1703.57     1696.90     31.06 o
   5   6   0      286.46      287.57     10.93 o
   6   6   0       27.05       33.48      5.26 o
   7   6   0       85.47       78.07      9.44 o
   8   6   0      197.03      202.61     12.01 o
   9   6   0      219.51      189.82     23.60 o
   1   7   0        6.53       21.08      7.00 o
   2   7   0        3.79        4.55      4.24 o
   3   7   0        0.60        0.25      6.88 o
   4   7   0        1.41       -0.44      2.90 o
   5   7   0       77.19       80.53     28.40 o
   6   7   0       24.95        8.91      3.45 o
   7   7   0        8.44        4.00      4.89 o
   0   8   0      571.21      609.28     26.25 o
   1   8   0      271.48      261.58     11.41 o
   2   8   0      335.07      387.02     35.64 o
   3   8   0        7.38       54.48      7.88 o
   4   8   0       28.35       22.78      4.87 o
   5   8   0       36.06       34.82     11.39 o
   6   8   0        8.01        2.19     19.93 o
   7   8   0       17.20        4.80      4.47 o
   1   9   0       63.61       61.52      6.11 o
   2   9   0       87.66      141.32     19.73 o
   3   9   0        0.02        2.46      5.63 o
   4   9   0        1.15        4.06     13.06 o
   5   9   0       30.29       44.07      8.33 o
   6   9   0        4.42       25.22      8.05 o
   0  10   0        7.60       -1.63      7.40 o
   1  10   0        3.90        1.98      4.11 o
   2  10   0        2.98       -7.32      5.70 o
   3  10   0       70.22       85.74     18.06 o
   4  10   0       10.12        8.19      4.84 o
   1  11   0       12.65       16.31     12.57 o
 -10   1   1      142.02      194.54     14.32 o
  -9   1   1       88.81       92.94     38.16 o
  -8   1   1      287.35      302.75      8.58 o
  -7   1   1       33.45       33.46      2.85 o
  -6   1   1       37.82       27.89      2.40 o
  -5   1   1        1.37        2.03      1.15 o
  -4   1   1      124.79      147.52      9.32 o
  -3   1   1      180.94      166.92      3.30 o
  -2   1   1     3225.38     3334.08     38.36 o
  -1   1   1     3893.25     3808.90     89.78 o
   1   1   1     6870.86     7050.31    160.45 o
   2   1   1        6.28        4.50      0.54 o
   3   1   1     2541.38     2658.05     29.68 o
   4   1   1      346.96      348.90     14.44 o
   5   1   1        0.17        0.00      1.15 o
   6   1   1      414.81      440.19     26.48 o
   7   1   1        3.92        6.43      1.73 o
   8   1   1       41.57       37.70     13.47 o
   9   1   1       54.24       52.71     17.57 o
  10   1   1        3.18       -4.07      7.40 o
 -10   2   1        3.41        5.88      3.65 o
  -9   2   1       56.77       45.62      4.57 o
  -8   2   1      107.90      114.41      7.69 o
  -7   2   1      123.05      118.74      4.47 o
  -6   2   1       99.29      125.95      8.01 o
  -5   2   1        3.18        0.68      1.60 o
  -4   2   1      688.15      579.81     10.29 o
  -3   2   1      581.01      554.60     14.12 o
  -2   2   1      562.50      556.05     14.12 o
  -1   2   1       14.43       14.64      2.89 o
   0   2   1       48.56       75.65      1.75 o
   1   2   1    11601.71    11268.55    128.47 o
   2   2   1     2324.53     2350.35     56.71 o
   3   2   1      140.88      138.80      2.72 o
   4   2   1      310.93      298.77      4.89 o
   5   2   1     1463.55     1427.39     17.08 o
   6   2   1      113.65      117.79      4.15 o
   7   2   1       50.78       57.82      3.37 o
   8   2   1       22.89       16.81      7.69 o
   9   2   1       36.62       22.72      4.88 o
  10   2   1        0.29       -6.04      4.03 o
 -10   3   1        0.22       -1.63      6.51 o
  -9   3   1        0.41        6.43      5.25 o
  -8   3   1       59.64       53.28      5.01 o
  -7   3   1       50.65       63.45      4.24 o
  -6   3   1        0.41       -0.86      4.84 o
  -5   3   1      233.38      241.17     16.27 o
  -4   3   1      103.50      109.93      3.91 o
  -3   3   1     2024.23     1976.25     26.92 o
  -2   3   1      284.17      346.46     10.05 o
  -1   3   1     1652.68     1715.51     35.43 o
   0   3   1     1279.13     1267.05     21.36 o
   1   3   1     2037.53     2084.24     27.61 o
   2   3   1      259.11      219.59      4.80 o
   3   3   1      483.30      507.16     12.20 o
   4   3   1      160.00      167.44      7.77 o
   5   3   1       87.89       92.96      8.30 o
   6   3   1       17.31       19.91      3.25 o
   7   3   1     1155.77     1101.52     21.76 o
   8   3   1        0.03       -2.82      3.70 o
   9   3   1        0.37       -4.13      3.02 o
  10   3   1        7.54        1.34      4.47 o
  -9   4   1       58.91       77.06     25.67 o
  -8   4   1        0.87        2.84      4.62 o
  -7   4   1       29.94       39.56     15.54 o
  -6   4   1       12.00       19.72      2.48 o
  -5   4   1      993.18     1008.45     36.37 o
  -4   4   1     1638.07     1568.17     23.79 o
  -3   4   1        0.07        0.81      1.15 o
  -2   4   1      179.89      196.45     12.49 o
  -1   4   1      322.75      325.44      9.76 o
   0   4   1      840.85      859.06     20.91 o
   1   4   1        8.19        4.94      2.89 o
   2   4   1     1022.40      922.63     47.64 o
   3   4   1     1326.43     1381.40     19.47 o
   4   4   1       48.57       59.14      2.79 o
   5   4   1       45.50       45.24      5.70 o
   6   4   1        4.32       18.56      8.99 o
   7   4   1       42.66       53.38      4.78 o
   8   4   1      389.23      378.69     15.30 o
   9   4   1      161.82      146.42     12.86 o
  10   4   1       17.74       17.26     13.38 o
  -9   5   1        1.31        0.00      8.14 o
  -8   5   1       98.18       92.51      9.58 o
  -7   5   1       78.66       70.06      7.69 o
  -6   5   1        0.28        1.66      3.70 o
  -5   5   1       38.05       45.22      4.50 o
  -4   5   1      196.82      200.96      7.00 o
  -3   5   1     1018.52      970.91     16.94 o
  -2   5   1        2.64       -2.50      2.34 o
  -1   5   1      199.79      263.37      8.30 o
   0   5   1       86.17       73.71      6.92 o
   1   5   1      398.57      422.38      8.28 o
   2   5   1      355.66      316.49     16.76 o
   3   5   1     1962.79     1910.57     84.78 o
   4   5   1      727.58      769.94     15.20 o
   5   5   1      618.88      648.32     13.24 o
   6   5   1       98.34       94.22      5.66 o
   7   5   1      554.93      553.16     16.13 o
   8   5   1      262.87      305.46     14.54 o
   9   5   1       16.77       -1.63      5.70 o
  -9   6   1       37.85       31.56     11.02 o
  -8   6   1      151.24      197.08     14.71 o
  -7   6   1       59.09       61.24      6.74 o
  -6   6   1       75.80       60.84     32.18 o
  -5   6   1       55.76      117.69      8.79 o
  -4   6   1     2076.57     2035.47     91.65 o
  -3   6   1      638.99      618.80     15.52 o
  -2   6   1       13.96        4.13      3.02 o
  -1   6   1      249.13      273.29     52.56 o
   0   6   1      144.47      149.73     19.45 o
   1   6   1     1913.95     1902.38     34.01 o
   2   6   1      516.29      531.79     13.57 o
   3   6   1        3.14        0.41      2.30 o
   4   6   1      114.78      128.62     12.12 o
   5   6   1      173.98      166.57     23.35 o
   6   6   1      522.55      516.14     15.09 o
   7   6   1       14.68       16.99      6.55 o
   8   6   1      120.09      127.20     33.52 o
   9   6   1       22.51       10.25      4.62 o
  -7   7   1      214.79      219.19     20.26 o
  -6   7   1      619.82      640.58     73.51 o
  -5   7   1       59.54       90.86     26.20 o
  -4   7   1      138.42      131.89      8.93 o
  -3   7   1      273.62      371.55     36.25 o
  -2   7   1      489.06      511.80     18.06 o
  -1   7   1        2.26        1.26      6.06 o
   0   7   1       13.65       26.68      4.53 o
   1   7   1       52.94       53.84      4.86 o
   2   7   1      542.21      581.56     18.55 o
   3   7   1        1.71       -2.09     15.42 o
   4   7   1       63.64       73.33     10.90 o
   5   7   1       50.30       53.04      5.46 o
   6   7   1      458.40      511.75     20.71 o
   7   7   1      185.01      178.60     21.85 o
   8   7   1      139.84      141.10     33.56 o
  -7   8   1        0.01       -4.46     13.38 o
  -6   8   1        7.71       16.19      8.95 o
  -5   8   1       58.84       80.27     22.66 o
  -4   8   1        0.33      -10.16     10.98 o
  -3   8   1        1.11        0.74      4.03 o
  -2   8   1       38.77       37.61     11.02 o
  -1   8   1      115.98      108.74      7.10 o
   0   8   1       14.64        9.16      3.76 o
   1   8   1       24.30       24.76      4.66 o
   2   8   1        7.25       16.64      4.03 o
   3   8   1      273.73      283.47     11.20 o
   4   8   1        5.23       10.82     14.24 o
   5   8   1      222.07      233.37     11.04 o
   6   8   1       44.80       42.90     16.64 o
   7   8   1       11.16       34.08     20.26 o
  -6   9   1        1.18        1.63      6.51 o
  -5   9   1       19.13        7.05      4.06 o
  -4   9   1        0.08       -1.63      5.70 o
  -3   9   1       36.29       25.77      6.06 o
  -2   9   1      245.25      300.04     62.89 o
  -1   9   1       37.66       61.80     16.35 o
   0   9   1      120.62      152.83     17.21 o
   1   9   1       34.74       48.37     14.20 o
   2   9   1      258.64      257.92     17.41 o
   3   9   1      239.66      242.54     16.31 o
   4   9   1       20.23       43.33     22.46 o
   5   9   1      117.64      158.58     22.82 o
   6   9   1        0.62       -4.07      6.59 o
  -4  10   1       25.04       39.85     16.31 o
  -3  10   1        0.86       -2.46      3.21 o
  -2  10   1       40.71       54.58     16.68 o
  -1  10   1        2.85        2.58      4.47 o
   0  10   1       27.21       67.60     11.31 o
   1  10   1        0.34       -0.83      7.28 o
   2  10   1        8.76        2.93      4.29 o
   3  10   1       12.78       25.22     10.58 o
   4  10   1        0.25       -4.49      3.45 o
  -1  11   1      148.45      153.09     67.08 o
   0  11   1        0.40        3.37      5.85 o
   1  11   1       16.78        1.20     13.02 o
 -10   0   2       21.56       23.51      7.16 o
  -9   0   2      373.40      363.04     18.47 o
  -8   0   2     1441.52     1606.09     41.17 o
  -7   0   2     1358.09     1415.54     27.91 o
  -6   0   2      746.39      795.81     20.91 o
  -5   0   2        3.20        1.63      1.63 o
  -4   0   2     1726.57     1696.49     28.23 o
  -3   0   2     6340.19     6337.88     95.36 o
  -2   0   2    27938.46    27920.47    352.71 o
  -1   0   2     1885.72     1500.48     30.92 o
   1   0   2      151.35      168.42      5.21 o
   2   0   2     6683.10     6833.14     99.02 o
   3   0   2        8.95       12.94      0.81 o
   4   0   2     3274.69     3493.05     53.94 o
   5   0   2      139.80      144.91      4.80 o
   6   0   2      882.99      869.93     15.13 o
   7   0   2     1707.00     1739.04     30.92 o
   8   0   2      252.13      210.81     13.26 o
   9   0   2      101.87      120.58     11.31 o
  10   0   2      607.28      605.99     29.45 o
 -10   1   2      476.61      516.17     21.80 o
  -9   1   2      760.50      781.15     42.23 o
  -8   1   2        6.01        8.73      2.10 o
  -7   1   2      533.01      474.12     40.27 o
  -6   1   2     1001.52      992.62     20.71 o
  -5   1   2       20.07       23.60      2.07 o
  -4   1   2     2401.61     2384.61     28.13 o
  -3   1   2     4906.82     5260.07     57.66 o
  -2   1   2     5232.50     5112.72     57.47 o
  -1   1   2      886.61      916.17     31.08 o
   1   1   2     5066.61     5192.33     63.15 o
   2   1   2      539.97      570.06      7.54 o
   3   1   2     3734.24     3674.83     34.90 o
   4   1   2       44.14       35.13      4.52 o
   5   1   2     1543.27     1588.22     18.43 o
   6   1   2      210.13      192.95      4.53 o
   7   1   2      356.58      348.55     10.13 o
   8   1   2      793.88      831.13     15.42 o
   9   1   2      278.58      255.97     15.91 o
  10   1   2       49.86       43.77      6.43 o
 -10   2   2        0.04        4.99      3.71 o
  -9   2   2       98.79      116.41     15.82 o
  -8   2   2      325.45      376.81      9.39 o
  -7   2   2      105.30       87.81      4.54 o
  -6   2   2      339.29      356.40     10.21 o
  -5   2   2       67.50       68.29     10.54 o
  -4   2   2      327.53      335.68      5.99 o
  -3   2   2     2730.39     2636.99     54.23 o
  -2   2   2     2133.24     2069.24    103.98 o
  -1   2   2      210.90      208.70      4.08 o
   0   2   2     2679.24     2653.81     33.25 o
   1   2   2      480.11      441.32      5.93 o
   2   2   2        4.61        0.74      0.81 o
   3   2   2       72.19       85.74      2.40 o
   4   2   2       80.69       92.25     10.13 o
   5   2   2        0.07       -1.73      1.15 o
   6   2   2       10.60       13.42      1.93 o
   7   2   2      358.38      352.83      8.34 o
   8   2   2       17.03       14.17      6.10 o
   9   2   2       42.77       50.08     20.02 o
  10   2   2      239.33      225.20     14.44 o
 -10   3   2      125.77      163.11     18.02 o
  -9   3   2      107.84      146.09     33.44 o
  -8   3   2      269.59      340.64     13.41 o
  -7   3   2      304.27      262.58      8.15 o
  -6   3   2      184.40      193.33      6.31 o
  -5   3   2       31.99       30.11      4.15 o
  -4   3   2      965.17      956.94     14.99 o
  -3   3   2        0.17        0.49      1.63 o
  -2   3   2     1369.86     1279.09     17.99 o
  -1   3   2       16.45       25.07      2.12 o
   0   3   2       33.48       19.03      1.41 o
   1   3   2      647.53      629.73     17.17 o
   2   3   2      447.09      426.32     11.80 o
   3   3   2       66.38       41.33      2.03 o
   4   3   2       68.95       57.33      2.57 o
   5   3   2       48.73       45.48      5.21 o
   6   3   2      519.39      482.90      8.73 o
   7   3   2       14.17       26.84      8.50 o
   8   3   2      238.77      235.38     15.87 o
   9   3   2      232.49      263.68     64.19 o
  10   3   2       52.46       53.62     19.69 o
 -10   4   2        0.76        2.44      5.70 o
  -9   4   2       55.30      115.64     12.04 o
  -8   4   2        9.09       10.67      5.25 o
  -7   4   2      132.10      138.11     19.97 o
  -6   4   2       99.49      106.88      4.79 o
  -5   4   2      315.94      303.23      7.74 o
  -4   4   2       76.22       63.52      3.18 o
  -3   4   2      863.98      818.52     31.89 o
  -2   4   2      124.27      117.96      9.60 o
  -1   4   2       60.98       71.51      2.73 o
   0   4   2      259.63      233.02     10.86 o
   1   4   2     1678.06     1773.78     27.62 o
   2   4   2     1350.07     1383.27     33.97 o
   3   4   2      417.91      398.53      9.72 o
   4   4   2      170.40      146.61      4.40 o
   5   4   2      462.83      483.17     10.05 o
   6   4   2      689.13      705.78     14.53 o
   7   4   2      454.65      437.73     19.04 o
   8   4   2       74.58       75.22     15.34 o
   9   4   2      251.87      302.75     19.85 o
  10   4   2       23.12       16.38     10.62 o
  -9   5   2       92.76      113.77     31.45 o
  -8   5   2       71.27       92.55     20.02 o
  -7   5   2      174.44      149.37     18.63 o
  -6   5   2      579.24      575.47     14.43 o
  -5   5   2     1109.53     1099.31     28.44 o
  -4   5   2      478.42      488.78     17.66 o
  -3   5   2       46.93       46.18      3.42 o
  -2   5   2     1151.04     1154.20     27.13 o
  -1   5   2     3539.47     3753.47    138.03 o
   0   5   2      700.11      790.15     20.06 o
   1   5   2     1459.55     1625.58     22.75 o
   2   5   2       14.63        6.76      4.43 o
   3   5   2      278.88      253.33      7.08 o
   4   5   2        4.19       16.20      6.47 o
   5   5   2      460.78      494.34     10.76 o
   6   5   2      268.72      266.35     13.06 o
   7   5   2      142.89      111.40     29.37 o
   8   5   2      133.75      162.11      9.06 o
   9   5   2       11.58       32.56     11.02 o
  -8   6   2       10.83       12.23      7.69 o
  -7   6   2        9.46       18.59     11.43 o
  -6   6   2        8.30       10.29     10.58 o
  -5   6   2      626.82      652.35     16.38 o
  -4   6   2      341.84      322.62     14.85 o
  -3   6   2       13.78       16.36      7.28 o
  -2   6   2       44.10       62.00      4.51 o
  -1   6   2      162.03      190.84      7.50 o
   0   6   2       52.96       65.55      8.95 o
   1   6   2      143.52      159.09     25.30 o
   2   6   2     1007.71     1075.87     45.07 o
   3   6   2       97.19      114.52     10.98 o
   4   6   2       46.38       68.30      5.21 o
   5   6   2        3.84        4.18      9.28 o
   6   6   2      103.83      122.96      8.80 o
   7   6   2        2.02       -6.43      5.61 o
   8   6   2       16.65       32.44     14.69 o
   9   6   2        0.55        0.64      5.10 o
  -8   7   2       30.70       14.80      6.07 o
  -7   7   2      106.22      134.98     30.06 o
  -6   7   2        0.01       -4.66      3.11 o
  -5   7   2       53.62       39.77      5.02 o
  -4   7   2        3.97        8.81      9.32 o
  -3   7   2       22.50       32.73      4.65 o
  -2   7   2        0.01       -3.99      2.84 o
  -1   7   2       52.96       54.87      5.18 o
   0   7   2       37.49       20.95      4.67 o
   1   7   2      203.57      214.97      8.86 o
   2   7   2       76.26       72.35     18.39 o
   3   7   2        0.01        0.27      2.54 o
   4   7   2       36.44       39.34      4.38 o
   5   7   2       86.97       98.60     20.75 o
   6   7   2        2.10        7.32      3.99 o
   7   7   2        7.63       16.58     13.87 o
   8   7   2       20.90       47.42      8.02 o
  -7   8   2        0.33        4.72      9.76 o
  -6   8   2        0.93        6.56      9.36 o
  -5   8   2       74.79       96.05      8.46 o
  -4   8   2       32.75       45.46     25.22 o
  -3   8   2      822.98      817.37     40.76 o
  -2   8   2      881.09      825.42     20.78 o
  -1   8   2      133.90      156.13      8.31 o
   0   8   2       14.00       20.14      7.77 o
   1   8   2       33.35       15.62      5.65 o
   2   8   2      192.92      189.19     12.53 o
   3   8   2      118.76      106.67     11.47 o
   4   8   2       67.34       63.74      6.78 o
   5   8   2      168.34      189.41     14.89 o
   7   8   2        0.01        7.06      9.72 o
  -6   9   2       57.60       36.53     12.04 o
  -4   9   2       10.65        6.43      7.24 o
  -3   9   2        1.73       -6.58      6.88 o
  -2   9   2        4.34       14.69      4.84 o
  -1   9   2      151.07      100.92     15.78 o
   0   9   2       14.77        2.44      5.70 o
   1   9   2       19.66        9.08     16.68 o
   2   9   2        3.56        5.56      3.68 o
   3   9   2      114.87      116.84     10.50 o
   4   9   2       31.64       29.81     19.08 o
   5   9   2        1.92        5.78      6.59 o
   6   9   2       20.27       55.07      9.30 o
  -4  10   2       15.66       12.21     20.30 o
  -3  10   2       22.39       12.19     14.69 o
  -2  10   2        0.23        0.00      5.75 o
  -1  10   2       31.90       32.49      6.51 o
   0  10   2       48.47       44.91      8.79 o
   1  10   2       41.02       32.92     14.28 o
   2  10   2       34.48       52.63      6.83 o
   3  10   2       14.89       29.50      8.30 o
   4  10   2       19.28        1.25     13.42 o
  -1  11   2       42.20       -9.84      6.59 o
   0  11   2       36.52       56.72     18.71 o
   1  11   2       15.99        3.60     11.80 o
 -10   1   3        9.33        6.28      3.72 o
  -9   1   3       29.26       14.37     12.25 o
  -8   1   3      473.42      480.01     12.49 o
  -7   1   3       41.07       41.93      2.87 o
  -6   1   3      326.90      317.32     12.16 o
  -5   1   3      952.47      952.74     30.02 o
  -4   1   3      144.24      119.52      6.55 o
  -3   1   3        4.15        2.17      0.73 o
  -2   1   3      887.58      845.39     19.89 o
  -1   1   3      464.77      443.10      5.93 o
   0   1   3      356.10      337.72      5.04 o
   1   1   3     5697.40     5714.89     95.03 o
   2   1   3        0.59        0.74      0.81 o
   3   1   3     1244.43     1303.32     24.77 o
   4   1   3     1041.78     1033.78     24.69 o
   5   1   3        0.61        2.44      1.22 o
   6   1   3      194.88      200.94      4.26 o
   7   1   3      252.93      252.15      5.41 o
   8   1   3      340.63      360.15     51.26 o
   9   1   3       92.76       84.35      7.44 o
  10   1   3       93.65       95.67     16.48 o
 -10   2   3        2.51       -5.19      3.46 o
  -9   2   3       10.21       17.28      3.31 o
  -8   2   3        5.96       10.84      2.31 o
  -7   2   3      648.94      670.35     17.00 o
  -6   2   3      995.43      973.01     28.35 o
  -5   2   3      451.74      480.20      8.07 o
  -4   2   3      228.45      203.70      4.65 o
  -3   2   3     1228.25     1186.40     22.58 o
  -2   2   3     2049.18     2042.92     45.12 o
  -1   2   3     1633.69     1615.28     21.09 o
   0   2   3     2144.54     2128.93     26.92 o
   1   2   3      703.74      648.39     25.43 o
   2   2   3     1527.23     1498.10     19.47 o
   3   2   3     1269.64     1307.22     15.84 o
   4   2   3      241.92      245.01      8.05 o
   5   2   3     1621.63     1599.53     60.29 o
   6   2   3      137.52      155.17      4.27 o
   7   2   3       55.66       39.72      5.45 o
   8   2   3        0.18       -4.47      4.88 o
   9   2   3       30.70       22.35      4.26 o
  10   2   3       24.35       29.56      5.56 o
 -10   3   3        0.09       -7.20      4.80 o
  -9   3   3       16.72       32.98     21.11 o
  -8   3   3       12.23       19.43      4.00 o
  -7   3   3       10.67       11.94     15.82 o
  -6   3   3      274.15      251.80     12.61 o
  -5   3   3       66.73       87.95      6.59 o
  -4   3   3       53.03       47.64      7.73 o
  -3   3   3      777.69      764.24     22.90 o
  -2   3   3      318.83      340.07      6.30 o
  -1   3   3       37.37       15.59      6.88 o
   0   3   3      375.18      439.57     22.78 o
   1   3   3      612.25      661.96     10.36 o
   2   3   3      345.31      359.38     11.35 o
   3   3   3      435.74      409.73     17.90 o
   4   3   3      554.07      571.95     25.79 o
   5   3   3      436.29      454.49     28.64 o
   6   3   3      110.74      111.87     15.05 o
   7   3   3      296.68      326.42     24.65 o
   8   3   3        0.06       -1.62      3.70 o
   9   3   3        9.89        1.63      4.07 o
  10   3   3       95.88       88.60     10.74 o
 -10   4   3       56.72       59.31      8.38 o
  -9   4   3       71.91       46.84      6.97 o
  -8   4   3      147.15      131.65     25.30 o
  -7   4   3     2232.21     2312.81     47.51 o
  -6   4   3     2210.35     2014.82     61.31 o
  -5   4   3      533.39      496.38     40.40 o
  -4   4   3      362.42      348.51     19.61 o
  -3   4   3      487.12      553.67     10.31 o
  -2   4   3     3393.55     3520.07     45.48 o
  -1   4   3       43.25       40.29      2.30 o
   0   4   3       41.68       48.45      2.27 o
   1   4   3     1431.50     1596.83     75.34 o
   2   4   3      797.91      919.67     17.33 o
   3   4   3        7.56       16.68      1.72 o
   4   4   3        7.25        8.73      1.75 o
   5   4   3       98.33       89.33      4.77 o
   6   4   3       20.76       35.84      7.77 o
   7   4   3      145.91      125.75      6.29 o
   8   4   3        7.69        7.54      4.34 o
   9   4   3        9.90        1.27     10.09 o
  -9   5   3       13.97       21.20      6.47 o
  -8   5   3      121.41      156.58     14.81 o
  -7   5   3        2.09       11.93      3.91 o
  -6   5   3      261.03      241.86     13.30 o
  -5   5   3      945.44      900.28     29.21 o
  -4   5   3       24.66       21.75      8.50 o
  -3   5   3      445.19      441.94     11.26 o
  -2   5   3      212.94      135.03      8.30 o
  -1   5   3      114.50      101.94      4.06 o
   0   5   3      294.44      335.93     10.98 o
   1   5   3      344.67      318.99     14.28 o
   2   5   3       25.83       32.71      7.69 o
   3   5   3      946.38      978.34     18.80 o
   4   5   3     1474.53     1431.65     22.90 o
   5   5   3      367.62      361.18     10.86 o
   6   5   3      280.00      265.20      8.03 o
   7   5   3      538.37      531.91     18.70 o
   8   5   3      113.69      108.82      7.27 o
   9   5   3       92.34      154.67     14.89 o
  -9   6   3       21.31       31.57      8.95 o
  -8   6   3      122.62      144.17     17.82 o
  -7   6   3      267.60      250.60     14.48 o
  -6   6   3      563.79      610.34     44.55 o
  -5   6   3       14.93       13.28      3.67 o
  -4   6   3      956.74     1007.58     45.32 o
  -3   6   3      827.00      828.36     19.73 o
  -2   6   3      593.84      598.43     21.60 o
  -1   6   3      633.42      545.39     14.55 o
   0   6   3      546.99      591.17     40.93 o
   1   6   3      157.46      151.60      5.88 o
   2   6   3     1650.16     1667.95     30.20 o
   3   6   3     1273.93     1331.58     24.51 o
   4   6   3      122.72      124.08      6.06 o
   5   6   3      474.26      417.77     12.89 o
   6   6   3      257.13      311.99     42.11 o
   7   6   3      168.36      221.45     38.20 o
   8   6   3      106.20       62.98     11.72 o
   9   6   3        3.01        0.81      5.78 o
  -8   7   3      126.21      127.91     11.64 o
  -7   7   3        3.24        5.56      3.68 o
  -6   7   3      191.87      183.92     16.96 o
  -5   7   3      106.37      147.29     10.77 o
  -4   7   3       10.09       30.06     19.57 o
  -3   7   3      394.84      335.87     40.68 o
  -2   7   3     1590.88     1632.59     35.01 o
  -1   7   3     1458.93     1383.81     72.05 o
   0   7   3      917.20      866.36     20.74 o
   1   7   3       25.82       50.90     23.88 o
   2   7   3      271.55      217.69     22.09 o
   3   7   3      600.57      579.58     15.53 o
   4   7   3     1801.84     1892.54     35.19 o
   5   7   3      179.16      184.41      8.77 o
   6   7   3       46.39       48.00      7.49 o
   8   7   3       84.90      104.03     33.32 o
  -7   8   3      142.20      160.65     13.01 o
  -6   8   3       71.45       90.94     37.47 o
  -5   8   3        8.83       23.66      8.18 o
  -4   8   3      181.53      148.67     10.90 o
  -3   8   3      178.39      184.88     22.74 o
  -2   8   3      522.75      552.66     20.67 o
  -1   8   3       76.42       84.63      9.97 o
   0   8   3      515.53      448.31     15.09 o
   1   8   3      589.31      629.13     17.68 o
   2   8   3      826.27      855.05     83.19 o
   3   8   3      999.47      984.65     35.88 o
   4   8   3       23.95       17.77      5.70 o
   5   8   3      111.98       90.02     10.25 o
   6   8   3       86.67       88.90      9.97 o
   7   8   3       65.65       61.10      8.95 o
  -5   9   3       55.28       59.42      8.24 o
  -4   9   3      158.71      157.35     14.89 o
  -3   9   3        2.16        4.78      3.73 o
  -2   9   3      209.08      180.13     24.82 o
  -1   9   3       36.26       35.83      5.74 o
   0   9   3       26.40       31.70      6.01 o
   1   9   3       49.08       51.64      7.08 o
   2   9   3       15.88       29.70     10.17 o
   3   9   3      113.35      148.67     18.79 o
   4   9   3        0.11       -4.66      3.11 o
   5   9   3       26.72       52.07      9.84 o
   6   9   3       10.15       38.19      7.22 o
  -4  10   3       81.90       91.86     12.04 o
  -3  10   3      159.01      157.11     13.34 o
  -2  10   3      285.09      302.04     36.41 o
  -1  10   3        2.54       -6.18     12.16 o
   0  10   3       10.40        7.32      4.09 o
   1  10   3      199.50      304.70     29.86 o
   2  10   3      331.21      340.71     16.31 o
   3  10   3      205.84      231.66     45.16 o
   4  10   3        3.19       19.53      9.11 o
  -1  11   3      435.77      401.58     24.25 o
   0  11   3      125.68       67.45     11.23 o
   1  11   3       12.14        7.89      8.95 o
 -10   0   4      119.29      142.14     12.94 o
  -9   0   4       10.87       -3.25      4.80 o
  -8   0   4      445.30      464.99     16.03 o
  -7   0   4      776.68      697.68     18.06 o
  -6   0   4      878.98      858.13     18.39 o
  -5   0   4     1500.78     1426.28     25.87 o
  -4   0   4     2011.84     2093.29     33.93 o
  -3   0   4     1448.95     1703.57     28.23 o
  -2   0   4     4357.77     4439.86     68.43 o
  -1   0   4     3058.14     3176.88     48.25 o
   0   0   4    11775.14     7623.41    258.98 o
   1   0   4     9500.30    10138.48    143.60 o
   2   0   4    12305.46    13240.26    170.70 o
   3   0   4      326.18      400.95      6.83 o
   4   0   4      175.30      161.83      4.39 o
   5   0   4     1275.03     1318.48     20.75 o
   6   0   4       94.49       66.07      4.15 o
   7   0   4      302.60      295.83      7.81 o
   8   0   4     1439.25     1417.66     32.22 o
   9   0   4       20.56       -8.14      6.51 o
  10   0   4      540.54      531.21     26.28 o
 -10   1   4      191.44      191.96     12.81 o
  -9   1   4      255.19      260.09     42.92 o
  -8   1   4        0.06       -0.27      2.60 o
  -7   1   4        0.36        6.91      3.25 o
  -6   1   4        3.29        5.42      1.34 o
  -5   1   4       92.64       85.83      3.42 o
  -4   1   4     3803.78     3959.97    136.53 o
  -3   1   4     2483.64     2562.96     29.83 o
  -2   1   4     3393.04     3442.60     40.03 o
  -1   1   4     1650.08     1679.00     21.49 o
   0   1   4    13896.28    14633.92    161.03 o
   1   1   4    21931.95    21685.81    238.17 o
   2   1   4      400.17      400.24      5.70 o
   3   1   4     1509.03     1610.02     20.63 o
   4   1   4       18.44        9.56      1.18 o
   5   1   4     3087.10     2963.57     30.75 o
   6   1   4      859.89      809.16     45.40 o
   7   1   4      181.05      171.19      8.26 o
   8   1   4      120.70      141.87      7.35 o
   9   1   4      238.18      222.58      9.77 o
  10   1   4      238.78      245.04     33.20 o
 -10   2   4      157.41      161.69     25.34 o
  -9   2   4       25.74        4.37      6.88 o
  -8   2   4        1.42       15.92      3.45 o
  -7   2   4      410.61      357.48      9.51 o
  -6   2   4      695.73      679.05     15.36 o
  -5   2   4      930.02      939.41     15.83 o
  -4   2   4       15.53        9.60      2.40 o
  -3   2   4      757.97      884.43     11.83 o
  -2   2   4     2322.19     2560.69     33.64 o
  -1   2   4     9028.50     8758.62    101.95 o
   0   2   4      544.22      581.03     11.02 o
   1   2   4     1239.98     1267.20     17.23 o
   2   2   4      178.88      223.37      4.23 o
   3   2   4       64.71       72.72      6.22 o
   4   2   4      707.74      689.26      9.70 o
   5   2   4       35.04       24.37      1.81 o
   6   2   4        1.45       -1.73      1.15 o
   7   2   4      664.01      685.88     13.24 o
   8   2   4      360.60      390.07     12.43 o
   9   2   4       92.16       92.20      7.36 o
  10   2   4        8.34       12.94      4.88 o
 -10   3   4        2.86       15.46      8.14 o
  -9   3   4       95.92      118.14      8.05 o
  -8   3   4        6.46        5.27      4.03 o
  -7   3   4     1057.85      965.52     20.42 o
  -6   3   4       17.61       32.44      3.45 o
  -5   3   4        9.35       27.76      2.87 o
  -4   3   4       25.01       23.56      2.17 o
  -3   3   4      479.66      571.37      9.64 o
  -2   3   4       60.98       33.28      2.16 o
  -1   3   4        2.88       10.99      1.15 o
   0   3   4      723.39      706.75     10.73 o
   1   3   4        3.55       12.14      1.12 o
   2   3   4     2909.74     3033.91     40.84 o
   3   3   4      528.02      628.51     15.74 o
   4   3   4       42.22       49.63      2.30 o
   5   3   4      947.47      936.05     13.83 o
   6   3   4     2422.22     2373.77     47.19 o
   7   3   4      729.74      783.33     15.33 o
   8   3   4       28.91       29.09     15.91 o
   9   3   4      269.58      275.62     11.14 o
  10   3   4      359.17      406.65     20.75 o
  -9   4   4        0.03       -6.06      4.84 o
  -8   4   4       75.29       55.49     13.02 o
  -7   4   4       84.70       83.14      6.72 o
  -6   4   4        0.15        1.84      4.92 o
  -5   4   4      394.74      440.75     12.71 o
  -4   4   4       65.39       76.04      4.04 o
  -3   4   4      174.44      165.50      4.89 o
  -2   4   4      329.97      271.23      6.95 o
  -1   4   4      615.96      538.82     27.18 o
   0   4   4      519.16      540.96     29.21 o
   1   4   4      109.62      111.47      4.84 o
   2   4   4       72.21      102.14      5.49 o
   3   4   4     1306.20     1235.93     18.44 o
   4   4   4      564.57      561.73     10.98 o
   5   4   4       57.01       54.21     10.13 o
   6   4   4        0.02       -3.13      2.34 o
   7   4   4      163.39      151.35     14.44 o
   8   4   4      199.40      230.31     10.97 o
   9   4   4        0.30       -1.00      2.85 o
  -9   5   4       93.38      119.72     18.84 o
  -8   5   4      231.75      237.40     31.57 o
  -7   5   4      378.12      387.09     56.42 o
  -6   5   4      165.67      150.30     12.49 o
  -5   5   4      263.39      261.93      8.64 o
  -4   5   4      811.10      722.58     64.11 o
  -3   5   4      160.08      176.86      6.57 o
  -2   5   4       55.52       81.32      4.17 o
  -1   5   4       11.15       17.83      2.56 o
   0   5   4     2310.62     2356.46     32.27 o
   1   5   4     1037.80     1034.37     15.56 o
   2   5   4       69.42       82.79      3.37 o
   3   5   4        3.73        9.44      6.51 o
   4   5   4       34.67       30.60     10.54 o
   5   5   4     1563.27     1438.15     24.48 o
   6   5   4      121.33      161.78      8.38 o
   7   5   4        0.10       -1.63      4.88 o
   8   5   4       73.93       88.46      7.76 o
   9   5   4       99.15      114.35     23.07 o
  -8   6   4       31.13       47.00     15.05 o
  -7   6   4       25.87       41.30      7.74 o
  -6   6   4        8.95        6.58      4.07 o
  -5   6   4      188.15      199.38      9.72 o
  -4   6   4      191.46      202.12      8.76 o
  -3   6   4       69.97       81.77     14.32 o
  -2   6   4      224.80      204.08      9.40 o
  -1   6   4       25.77       26.18      3.69 o
   0   6   4       35.83       30.37      9.68 o
   1   6   4       48.45       55.23      3.99 o
   2   6   4       76.01      103.76      5.75 o
   3   6   4      593.86      687.21     26.28 o
   4   6   4     1166.46     1258.22     59.92 o
   5   6   4       51.39       67.61     10.25 o
   6   6   4        6.30        1.81      5.70 o
   7   6   4        4.15        1.10      3.72 o
   8   6   4      136.94      151.80     12.73 o
  -8   7   4       49.16       25.62     26.08 o
  -7   7   4        0.01       13.75      8.05 o
  -6   7   4       13.59       22.70     10.58 o
  -5   7   4       22.98        4.64      8.54 o
  -4   7   4        0.26       -0.81      4.15 o
  -3   7   4        1.79        0.00      2.88 o
  -2   7   4       38.84       42.13      4.80 o
  -1   7   4        1.49       17.85      7.24 o
   0   7   4      383.89      368.26     20.26 o
   1   7   4       48.25       58.23     15.82 o
   2   7   4      104.57      115.42     19.65 o
   3   7   4      369.61      391.86     11.38 o
   4   7   4       38.69       68.43      8.95 o
   5   7   4       33.71       25.39      4.03 o
   6   7   4       14.78       33.31     12.33 o
   7   7   4       77.74      101.53      9.19 o
   8   7   4       63.56       80.71     12.29 o
  -7   8   4      121.96      190.63     22.05 o
  -6   8   4       21.22        7.01     19.49 o
  -5   8   4        4.54       35.88     11.31 o
  -4   8   4      236.31      229.22     13.89 o
  -3   8   4       40.26       63.21     46.54 o
  -2   8   4       26.47       20.57     17.94 o
  -1   8   4       49.77       53.75     13.02 o
   0   8   4        4.13       -0.34      8.54 o
   1   8   4        3.17       12.12      4.08 o
   2   8   4       48.28       38.20      7.69 o
   3   8   4      167.78      185.88     17.17 o
   4   8   4       10.78       16.91      4.48 o
   5   8   4        8.16        9.04      5.33 o
   6   8   4       12.35       -6.65      4.43 o
   7   8   4      115.58      145.75     12.22 o
  -6   9   4        9.87        4.80      7.24 o
  -5   9   4        0.02       -2.71      5.25 o
  -4   9   4        0.73        2.77      6.47 o
  -3   9   4       76.26       75.26      7.60 o
  -2   9   4        1.72        2.74     11.43 o
  -1   9   4       91.10       66.76     10.98 o
   0   9   4       62.16       33.34      8.42 o
   1   9   4       40.99       10.98      4.66 o
   2   9   4       12.08       13.53      4.67 o
   3   9   4      129.53      166.70     34.46 o
   4   9   4        1.53        4.45      4.00 o
   5   9   4        2.17       -8.67      5.78 o
   6   9   4       27.29       19.53      8.05 o
  -4  10   4       12.75        8.95      6.51 o
  -3  10   4        0.10       20.05      7.69 o
  -2  10   4       11.74       10.76      5.45 o
   0  10   4       13.68        0.00      4.06 o
   1  10   4      116.36      127.70     19.28 o
   2  10   4        3.03       14.28      4.89 o
   3  10   4        1.44        4.80      4.88 o
   4  10   4       33.95       36.53      9.68 o
  -1  11   4      124.05      177.34     21.81 o
   0  11   4       60.81       52.84      7.77 o
 -10   1   5       95.87      112.81     28.40 o
  -9   1   5        1.78        1.88     12.20 o
  -8   1   5       36.31       23.97      9.72 o
  -7   1   5      218.37      211.46      6.72 o
  -6   1   5       38.03       37.24      7.28 o
  -5   1   5       46.59       31.15      3.30 o
  -4   1   5     1354.58     1411.86     26.73 o
  -3   1   5      512.85      561.53      8.10 o
  -2   1   5      491.06      466.13     15.42 o
  -1   1   5     2470.51     2433.22     30.78 o
   0   1   5      694.71      618.01      8.49 o
   1   1   5    23151.83    23689.33    263.68 o
   2   1   5     9756.34    10260.75     97.81 o
   3   1   5       21.18       27.58      0.63 o
   4   1   5      565.60      572.43     12.33 o
   5   1   5        2.26        2.71      0.73 o
   6   1   5     1362.20     1373.52     40.07 o
   7   1   5       13.10       14.18      2.48 o
   8   1   5        1.08       -0.58      3.02 o
   9   1   5       29.24       28.83      4.32 o
  10   1   5        6.24       -7.32      4.88 o
 -10   2   5       96.01       79.78      9.01 o
  -9   2   5      111.11      100.74     11.88 o
  -8   2   5       32.71       23.60      6.88 o
  -7   2   5      109.31      110.21      5.93 o
  -6   2   5      949.91      894.36     29.90 o
  -5   2   5        1.59        6.14      4.84 o
  -4   2   5      316.67      390.25     16.15 o
  -3   2   5     2580.80     2787.06     33.87 o
  -2   2   5      540.32      574.52     10.25 o
  -1   2   5      248.78      250.64      4.46 o
   0   2   5     3580.86     3775.01     47.09 o
   1   2   5      405.74      441.07      6.31 o
   2   2   5      258.98      217.87      4.04 o
   3   2   5     2016.67     2079.50     25.49 o
   4   2   5      112.85      117.10      4.68 o
   5   2   5        1.04        2.03      1.60 o
   6   2   5        6.31       10.98      1.55 o
   7   2   5        1.75        6.16      2.44 o
   8   2   5       81.64      106.02      8.22 o
   9   2   5       76.55       86.49      7.97 o
  10   2   5       91.39       91.86      8.79 o
 -10   3   5        1.58        7.45      6.51 o
  -9   3   5       41.99       40.66     19.45 o
  -8   3   5      268.34      270.40     36.65 o
  -7   3   5       21.09        1.55      4.43 o
  -6   3   5       42.69       39.87      3.58 o
  -5   3   5      274.83      245.48      7.28 o
  -4   3   5       58.76       44.34      5.37 o
  -3   3   5       10.82       23.43      7.28 o
  -2   3   5      214.78      211.64      4.69 o
  -1   3   5       80.39       87.23      6.59 o
   0   3   5       13.72       12.93      1.72 o
   1   3   5      453.88      429.73     19.57 o
   2   3   5     1011.03      961.38     13.78 o
   3   3   5       26.81       38.27      4.07 o
   4   3   5       51.68       40.98      2.01 o
   5   3   5      575.34      578.26     11.17 o
   6   3   5        1.20        3.72      2.40 o
   7   3   5        0.71       -4.33      2.89 o
   8   3   5      164.65      160.74     28.64 o
   9   3   5       30.28       23.09     20.38 o
  10   3   5       18.34        4.80      3.99 o
  -9   4   5      106.70      111.57      9.15 o
  -8   4   5       38.78       26.58      3.88 o
  -7   4   5      275.25      337.88     30.51 o
  -6   4   5       29.50       49.21      5.12 o
  -5   4   5      344.24      354.45      9.09 o
  -4   4   5      244.57      257.60     11.43 o
  -3   4   5     1239.69     1245.28     35.27 o
  -2   4   5       68.78       72.04      3.42 o
  -1   4   5     1931.12     2017.61     28.15 o
   0   4   5      338.04      357.16      7.04 o
   1   4   5      410.05      450.34      7.71 o
   2   4   5      176.90      161.82      4.11 o
   3   4   5      630.35      659.08     10.36 o
   4   4   5      117.09      114.96      4.88 o
   5   4   5       99.67       93.69      3.69 o
   6   4   5        0.00        0.00      8.14 o
   7   4   5      245.87      275.95     12.06 o
   8   4   5      291.75      294.35     16.91 o
   9   4   5        0.04       11.65      3.69 o
  -9   5   5      139.65      159.58     11.85 o
  -8   5   5      262.36      336.62     16.03 o
  -7   5   5      167.53      160.17      9.72 o
  -6   5   5       88.58      100.28     18.06 o
  -5   5   5      122.86       95.53      6.96 o
  -4   5   5     2345.03     2380.25     87.87 o
  -3   5   5      746.78      725.40     23.11 o
  -2   5   5      267.61      279.71     13.26 o
  -1   5   5        0.33       -3.11      2.07 o
   0   5   5      188.51      154.66     14.32 o
   1   5   5     2548.83     2503.63     48.57 o
   2   5   5      503.76      477.73      9.97 o
   3   5   5       55.89       77.24      7.36 o
   4   5   5      136.55      121.19      4.80 o
   5   5   5       41.76       42.07      8.99 o
   6   5   5        0.66       -2.45      4.03 o
   7   5   5        0.28       -4.02      3.42 o
   8   5   5        8.12        2.54      4.19 o
   9   5   5       13.13       27.58     15.54 o
  -8   6   5        6.93       17.09      5.70 o
  -7   6   5      327.36      329.77     26.24 o
  -6   6   5     1271.41     1332.57     31.64 o
  -5   6   5      308.18      330.72     22.33 o
  -4   6   5      142.97      125.44      7.44 o
  -3   6   5       58.55       69.81      5.75 o
  -2   6   5     1071.26     1062.50     43.69 o
  -1   6   5      362.05      342.16     10.44 o
   0   6   5        3.88       11.22      6.92 o
   1   6   5       18.32       26.19      3.34 o
   2   6   5      221.42      190.38     16.31 o
   3   6   5     1190.58     1181.21     35.39 o
   4   6   5      483.01      537.35     38.85 o
   5   6   5        4.90       12.46      3.10 o
   6   6   5      212.09      199.57     30.06 o
   7   6   5      190.19      163.08     12.30 o
   8   6   5      292.33      364.18     21.81 o
  -8   7   5      311.66      321.28     18.54 o
  -7   7   5      125.07      111.74     10.24 o
  -6   7   5       44.82       49.18      6.60 o
  -5   7   5       53.36       68.33      9.79 o
  -4   7   5      717.75      746.79     24.90 o
  -3   7   5      532.02      479.58     41.70 o
  -2   7   5        1.81       -6.58      5.65 o
  -1   7   5       62.57       84.74     12.57 o
   0   7   5      230.29      234.39      9.56 o
   1   7   5      810.61      749.12     20.34 o
   2   7   5      640.99      553.79     45.36 o
   3   7   5      141.06      135.95      8.34 o
   4   7   5      137.10      119.85     10.29 o
   5   7   5      652.33      639.97     59.64 o
   6   7   5      508.50      489.39     18.15 o
   7   7   5       78.36       82.02      8.12 o
   8   7   5       45.98       69.40     13.75 o
  -7   8   5      162.86      201.78     17.00 o
  -6   8   5      302.27      295.50     16.87 o
  -5   8   5      340.72      347.67     26.93 o
  -4   8   5       21.85        3.03      9.76 o
  -3   8   5      216.60      223.89     10.87 o
  -2   8   5      628.67      662.77     21.73 o
  -1   8   5      335.79      389.65     14.32 o
   0   8   5       38.65       55.27      6.27 o
   1   8   5        0.16        3.97      3.16 o
   2   8   5      611.29      537.61     39.70 o
   3   8   5      282.20      273.59     17.41 o
   4   8   5        4.83        4.14      7.28 o
   5   8   5        5.81        5.18      3.25 o
   6   8   5       15.30       16.19      5.70 o
   7   8   5      110.87      166.85     45.52 o
  -6   9   5       23.51       41.79     10.66 o
  -5   9   5      130.49      130.46     18.31 o
  -4   9   5      283.89      287.59     20.18 o
  -3   9   5        6.06        2.78      4.56 o
  -2   9   5       14.52       17.98      5.74 o
  -1   9   5        1.77       -2.89      6.96 o
   0   9   5       19.30        7.06     10.13 o
   1   9   5       10.75        9.05      6.92 o
   2   9   5      124.01      100.53     11.11 o
   3   9   5      149.29      128.64     15.34 o
   4   9   5      100.05       72.98      8.37 o
   5   9   5        2.12       17.09      7.32 o
   6   9   5        7.61        4.04      6.68 o
  -4  10   5       15.92       18.27      6.43 o
  -3  10   5       57.96       81.03      9.96 o
  -2  10   5      113.47      167.69     15.54 o
  -1  10   5      457.49      575.17     62.36 o
   0  10   5      152.34      176.88     33.68 o
   1  10   5       32.56       44.66     21.03 o
   2  10   5       72.31       71.52     11.19 o
   3  10   5      101.72       84.95     11.44 o
   4  10   5      126.91      149.50     12.12 o
  -9   0   6      878.28     1002.47     36.12 o
  -8   0   6      998.50     1033.38     29.37 o
  -7   0   6      135.55      164.03     11.72 o
  -6   0   6        3.74        4.80      2.36 o
  -5   0   6        0.23        1.63      2.52 o
  -4   0   6      331.91      268.09      7.49 o
  -3   0   6      542.91      556.44     12.12 o
  -2   0   6       18.32       12.94      2.44 o
  -1   0   6     9585.41     9333.73    154.34 o
   0   0   6      903.84      950.80     15.87 o
   1   0   6        1.42        2.44      0.81 o
   2   0   6     4229.27     4289.10     52.32 o
   3   0   6      994.89      919.39     13.83 o
   4   0   6     3261.90     3119.27     44.59 o
   5   0   6     1527.62     1465.34     24.00 o
   6   0   6     1078.37     1157.95     19.45 o
   7   0   6      455.70      472.39     11.15 o
   8   0   6      358.38      452.78     15.78 o
   9   0   6       88.76       96.82      7.32 o
 -10   1   6        0.62        7.68      7.69 o
  -9   1   6        0.36        6.18      4.88 o
  -8   1   6      157.79      167.86      5.99 o
  -7   1   6       72.87       82.47      4.50 o
  -6   1   6        7.11        3.72      2.40 o
  -5   1   6      283.08      330.02     11.88 o
  -4   1   6       46.06       47.99      2.58 o
  -3   1   6     4105.22     3829.60     47.40 o
  -2   1   6      888.13      852.91     13.34 o
  -1   1   6        3.52        2.85      1.15 o
   0   1   6    10182.36    10449.29    107.80 o
   1   1   6     6556.16     6337.94     70.58 o
   2   1   6     1907.74     1852.16     20.87 o
   3   1   6     1381.79     1348.87     28.27 o
   4   1   6       78.40       96.38      4.47 o
   5   1   6       67.62       55.32      4.03 o
   6   1   6      842.72      838.22     11.03 o
   7   1   6      673.27      647.18     34.01 o
   8   1   6      130.40      149.29      7.53 o
   9   1   6        1.06        6.43      4.07 o
  10   1   6       62.70       74.69     10.33 o
 -10   2   6      163.31      190.63     23.60 o
  -9   2   6       52.16       48.64      8.14 o
  -8   2   6      135.03      135.68     19.65 o
  -7   2   6        0.01        5.27      3.02 o
  -6   2   6      417.26      431.09     29.33 o
  -5   2   6       22.57       32.06      8.26 o
  -4   2   6      339.89      339.47     12.04 o
  -3   2   6     4631.91     4901.51     79.74 o
  -2   2   6     1349.96     1342.43     19.22 o
  -1   2   6      654.17      603.17     14.04 o
   0   2   6     2006.75     2233.93     28.59 o
   1   2   6     1097.26     1148.34     19.32 o
   2   2   6     1008.86     1065.02     14.75 o
   3   2   6      999.43      906.98     11.98 o
   4   2   6       20.34       32.67      4.80 o
   5   2   6      701.61      664.82      9.17 o
   6   2   6      280.15      256.86      5.49 o
   7   2   6        3.92        4.43      1.15 o
   8   2   6      356.76      321.12     31.49 o
   9   2   6      161.65      161.97      7.84 o
  10   2   6       37.91       64.28     11.39 o
 -10   3   6        0.60       23.57     12.20 o
  -9   3   6      105.00      108.46      8.39 o
  -8   3   6        4.21       11.81      8.54 o
  -7   3   6        0.10        8.14      4.19 o
  -6   3   6       32.21       19.19      2.60 o
  -5   3   6      138.17      125.05      4.45 o
  -4   3   6       62.63       56.20      7.69 o
  -3   3   6      550.85      508.43      9.09 o
  -2   3   6     1728.14     1737.86     23.53 o
  -1   3   6      600.92      637.22     11.51 o
   0   3   6      105.81       95.44      2.73 o
   1   3   6     2076.03     2192.60     49.43 o
   2   3   6     1239.06     1209.06     16.83 o
   3   3   6      405.81      451.56      6.85 o
   4   3   6      776.06      838.84     29.17 o
   5   3   6        4.97        7.62      3.62 o
   6   3   6      566.82      543.28     14.03 o
   7   3   6       32.23       34.30      3.57 o
   8   3   6        7.92       -1.22      2.44 o
   9   3   6       34.93       39.05      6.43 o
  -9   4   6       24.92       22.92      5.70 o
  -8   4   6       73.78       77.47      6.04 o
  -7   4   6        9.07       20.06      4.96 o
  -6   4   6      447.59      415.92     17.49 o
  -5   4   6      214.68      186.36     24.04 o
  -4   4   6      473.67      453.53     18.79 o
  -3   4   6      312.26      295.14      8.30 o
  -2   4   6      663.43      652.09     27.66 o
  -1   4   6      477.62      514.04     10.26 o
   0   4   6     1006.45      980.94     15.16 o
   1   4   6      706.75      691.43     19.53 o
   2   4   6      196.64      236.71      9.64 o
   3   4   6      142.91      132.30     14.97 o
   4   4   6       28.15       41.16      3.62 o
   5   4   6       65.83       56.82      2.48 o
   6   4   6      306.80      315.85      8.05 o
   7   4   6       15.47       22.35      4.03 o
   8   4   6        0.23       -3.93      6.88 o
   9   4   6        0.50       -2.44      5.70 o
  -9   5   6        1.15      -12.14      8.10 o
  -8   5   6       95.43      109.78     11.11 o
  -7   5   6       65.12       67.17      6.82 o
  -6   5   6      193.28      158.19      9.76 o
  -5   5   6       54.58       70.34      5.75 o
  -4   5   6      154.78      154.41     22.17 o
  -3   5   6      303.61      231.83     11.96 o
  -2   5   6      558.51      544.98     12.73 o
  -1   5   6      203.96      249.97      9.56 o
   0   5   6      567.61      537.77     11.22 o
   1   5   6       27.30       48.38      6.02 o
   2   5   6      333.27      345.29     14.81 o
   3   5   6       13.63       15.05      3.74 o
   4   5   6      111.72      118.62      5.03 o
   5   5   6      300.64      310.78     17.13 o
   6   5   6       68.66       55.51      8.42 o
   7   5   6       64.19       72.41     17.09 o
   8   5   6        4.03        1.06      2.98 o
   9   5   6      281.70      294.86     17.66 o
  -8   6   6       12.13       29.44      6.83 o
  -7   6   6        6.26       -0.50     14.20 o
  -6   6   6       75.80       65.41     14.60 o
  -5   6   6      414.26      393.58     32.06 o
  -4   6   6     1008.61      975.75     74.65 o
  -3   6   6      341.35      352.47     21.89 o
  -2   6   6      166.13      133.79      6.99 o
  -1   6   6        0.01       -1.83      5.25 o
   0   6   6      688.74      614.89     21.11 o
   1   6   6      619.52      662.69     35.51 o
   2   6   6      253.23      228.08     17.13 o
   3   6   6       22.67       16.47      2.58 o
   4   6   6      189.91      218.88     16.19 o
   5   6   6      385.05      399.83     52.93 o
   6   6   6       45.88       34.82      5.70 o
   7   6   6      148.07      160.26     23.64 o
   8   6   6        9.73       17.09      7.32 o
  -8   7   6        6.77       -5.30      5.29 o
  -7   7   6        0.83       18.06      4.90 o
  -6   7   6       21.62       17.31     11.68 o
  -5   7   6       72.50       64.66     21.24 o
  -4   7   6       87.47       89.53      8.62 o
  -3   7   6       44.23       26.85      7.69 o
  -2   7   6      792.21      760.91     18.93 o
  -1   7   6       25.56       38.36      5.40 o
   0   7   6      180.99      158.30      9.14 o
   1   7   6      101.52      102.14      6.88 o
   2   7   6       93.98       93.69     18.31 o
   3   7   6      249.82      258.81      9.72 o
   4   7   6        1.90       -2.56      3.46 o
   5   7   6       89.11       92.36      9.07 o
   6   7   6       13.26       20.89      6.51 o
   7   7   6        7.43       22.70     10.58 o
   8   7   6       27.76       48.82      9.60 o
  -7   8   6       34.13       37.26      9.28 o
  -6   8   6        0.10       -4.99     12.65 o
  -5   8   6       34.54       41.58      8.79 o
  -4   8   6       49.91       63.17     15.21 o
  -3   8   6        0.03        3.01     19.53 o
  -2   8   6       21.61        1.38     10.13 o
  -1   8   6        1.97        1.58      8.46 o
   0   8   6        7.77        4.51      8.10 o
   1   8   6      751.44      875.96     27.87 o
   2   8   6        1.08        0.99      4.11 o
   3   8   6        6.93       11.31      4.80 o
   4   8   6        3.31        7.32      3.99 o
   5   8   6        0.15       -2.08      6.06 o
   6   8   6       67.37       45.85     21.19 o
   7   8   6       74.41       88.54     13.34 o
  -5   9   6        0.57       -8.67      5.78 o
  -4   9   6       83.83       71.19      9.84 o
  -3   9   6       48.92       22.92     16.76 o
  -2   9   6      225.48      247.05     13.76 o
  -1   9   6       22.19        9.17      4.01 o
   0   9   6       22.06       33.47      5.68 o
   1   9   6        0.94       10.58      7.24 o
   2   9   6       33.87       30.83      8.54 o
   3   9   6        0.64        5.96      4.07 o
   4   9   6       53.95       68.08      8.52 o
   5   9   6        9.07        5.78      5.78 o
  -4  10   6       62.28       47.27      9.84 o
  -3  10   6        9.11       14.84      4.87 o
  -2  10   6        8.39       -2.84     10.98 o
  -1  10   6      106.03      139.28     21.56 o
   0  10   6       55.26       59.32     23.31 o
   1  10   6       14.97       -2.05      4.13 o
   2  10   6       38.40       29.19     12.12 o
   3  10   6       14.78       13.75     10.58 o
   4  10   6      114.30       72.48     11.39 o
 -10   1   7       79.94      112.52     19.65 o
  -9   1   7        3.22        5.11     10.13 o
  -8   1   7       29.96       33.85      6.63 o
  -7   1   7       69.97       78.04      9.76 o
  -6   1   7      330.86      343.19      8.50 o
  -5   1   7      347.51      317.67      7.10 o
  -4   1   7      422.04      435.14      8.91 o
  -3   1   7      478.31      434.75      7.57 o
  -2   1   7      884.12      897.56     13.84 o
  -1   1   7      523.92      525.73     27.54 o
   0   1   7      732.66      762.37      9.85 o
   1   1   7     3110.79     3401.09     39.87 o
   2   1   7     4750.46     4999.52     48.26 o
   3   1   7      405.28      411.05      6.89 o
   4   1   7     1536.78     1552.28     22.67 o
   5   1   7      587.78      593.08      7.68 o
   6   1   7      422.65      447.20      6.67 o
   7   1   7       19.45       15.07      1.78 o
   8   1   7      174.91      197.71     10.41 o
   9   1   7       72.41       56.30     15.38 o
  10   1   7        6.81       -4.07      4.88 o
 -10   2   7      105.75      134.09     11.88 o
  -9   2   7        5.39       11.14     13.83 o
  -8   2   7      476.86      511.49     26.81 o
  -7   2   7       26.10       42.01     11.02 o
  -6   2   7      309.76      269.64     13.59 o
  -5   2   7      178.29      128.44     11.35 o
  -4   2   7       80.37      107.29     12.65 o
  -3   2   7      307.33      373.85     18.55 o
  -2   2   7      432.74      400.53      6.29 o
  -1   2   7      302.01      310.46     14.03 o
   0   2   7      688.73      736.37     10.37 o
   1   2   7      234.34      257.88      4.56 o
   2   2   7        0.52        2.71      0.73 o
   3   2   7      229.92      237.46      7.44 o
   4   2   7     1930.35     1924.81     23.80 o
   5   2   7      571.08      585.95     17.98 o
   6   2   7      531.10      555.60      8.41 o
   7   2   7        2.62       10.79      1.59 o
   8   2   7       16.42        6.43      2.38 o
   9   2   7      101.34      116.84     11.07 o
  10   2   7       82.17       96.82     17.98 o
 -10   3   7        3.10       -6.15      4.84 o
  -9   3   7        5.13        2.71     11.80 o
  -8   3   7        2.50        3.20     13.79 o
  -7   3   7      150.62      173.53     11.23 o
  -6   3   7     1611.36     1644.45    101.74 o
  -5   3   7       11.45        4.87      1.45 o
  -4   3   7       61.94       44.91      2.81 o
  -3   3   7       88.32       66.12      5.70 o
  -2   3   7      240.72      290.27     18.47 o
  -1   3   7     1963.39     1917.85     71.03 o
   0   3   7      134.99      151.60      5.98 o
   1   3   7       59.40       51.04      1.95 o
   2   3   7     1097.39     1051.07     15.52 o
   3   3   7       89.51       86.96      8.14 o
   4   3   7       75.23       71.33      2.68 o
   5   3   7       33.34       25.13      4.47 o
   6   3   7        0.49        2.30      2.40 o
   7   3   7       12.27       15.05      3.42 o
   8   3   7       75.63       68.81     10.62 o
   9   3   7       11.78       -7.32      4.88 o
  10   3   7       31.09       12.12      7.32 o
  -9   4   7       36.64       20.63     18.63 o
  -8   4   7      134.07      136.48     11.47 o
  -7   4   7      125.69      136.88     31.32 o
  -6   4   7      134.44      145.07      8.50 o
  -5   4   7        0.44       -1.85      6.10 o
  -4   4   7      289.44      275.62      7.68 o
  -3   4   7      441.91      474.01     11.91 o
  -2   4   7      613.37      629.43     12.16 o
  -1   4   7       39.22       49.78      4.39 o
   0   4   7       53.56       84.72      7.32 o
   1   4   7       60.18       57.69      2.57 o
   2   4   7      328.25      286.36      6.26 o
   3   4   7      966.34      992.02     26.08 o
   4   4   7     1677.09     1732.99     28.60 o
   5   4   7      567.55      612.71     30.59 o
   6   4   7      249.25      247.53     20.42 o
   7   4   7       84.23       52.38      4.95 o
   8   4   7      111.97      100.81      6.70 o
   9   4   7       80.25      119.36     12.45 o
  -9   5   7        0.04        5.68      5.72 o
  -8   5   7       46.62       64.74     30.84 o
  -7   5   7      349.54      330.18     14.77 o
  -6   5   7      528.48      515.51     23.35 o
  -5   5   7      293.62      298.85     13.79 o
  -4   5   7      397.89      434.89     13.03 o
  -3   5   7        0.51        7.22      3.66 o
  -2   5   7      267.16      251.92     30.88 o
  -1   5   7     1104.79     1117.32     21.05 o
   0   5   7      185.25      169.48     16.15 o
   1   5   7      222.40      207.00     11.11 o
   2   5   7      541.48      506.04     17.33 o
   3   5   7     1857.10     1749.90     29.82 o
   4   5   7      180.24      159.96      9.76 o
   5   5   7       12.93       22.98     10.21 o
   6   5   7      179.02      159.14     14.81 o
   7   5   7      245.73      269.15      9.86 o
   8   5   7      239.68      232.05     16.52 o
   9   5   7      326.89      311.78     21.15 o
  -8   6   7      208.85      204.13     27.13 o
  -7   6   7      176.13      203.96     11.22 o
  -6   6   7      576.45      547.88     17.44 o
  -5   6   7      576.98      528.56     16.68 o
  -4   6   7      290.86      248.03     37.18 o
  -3   6   7      274.54      297.67     33.77 o
  -2   6   7       57.45       57.98      8.58 o
  -1   6   7      784.54      746.83     54.80 o
   0   6   7     1190.51     1134.07    118.14 o
   1   6   7     1803.36     1820.10     33.28 o
   2   6   7      253.84      274.77     23.31 o
   3   6   7      546.80      534.01     41.86 o
   4   6   7      788.48      738.25     35.80 o
   5   6   7      759.35      753.25     26.65 o
   6   6   7       42.35       46.05      8.10 o
   7   6   7       10.22        9.84      7.32 o
   8   6   7      200.73      191.36     20.50 o
  -8   7   7      113.39      124.33     22.82 o
  -7   7   7      305.76      331.14     16.68 o
  -6   7   7      293.26      302.85     26.65 o
  -5   7   7      109.87      130.18     12.37 o
  -4   7   7      153.33      182.82      9.26 o
  -3   7   7     1280.14     1279.05     45.85 o
  -2   7   7     1898.03     1938.42     46.89 o
  -1   7   7     2698.12     2555.51     86.49 o
   0   7   7     1043.93      980.61     99.10 o
   1   7   7      107.35       87.06      5.60 o
   2   7   7      760.07      756.19     17.63 o
   3   7   7     1771.11     1661.93     29.62 o
   4   7   7      726.32      707.30     21.11 o
   5   7   7        0.53       -4.04      2.69 o
   6   7   7       72.57       46.33      9.36 o
   7   7   7       66.83       96.67     11.96 o
  -7   8   7        0.23        7.32     10.66 o
  -6   8   7      107.67      103.07     24.33 o
  -5   8   7       56.27       44.91      8.79 o
  -4   8   7       79.11       83.13     24.37 o
  -3   8   7      324.02      289.97     12.37 o
  -2   8   7        6.28       12.87     15.46 o
  -1   8   7      108.24      120.30      7.97 o
   0   8   7       67.17       69.88     11.43 o
   1   8   7      525.01      550.67     17.81 o
   2   8   7      257.68      233.34     39.01 o
   3   8   7        2.74        2.10      4.47 o
   4   8   7      127.95      103.98      8.07 o
   5   8   7      121.19      129.01     34.74 o
   6   8   7       42.21       80.71     16.92 o
   7   8   7       20.04       30.92     13.99 o
  -5   9   7       21.60       31.57      7.22 o
  -4   9   7        1.01       10.65     21.07 o
  -3   9   7       28.75       25.41     19.49 o
  -2   9   7      167.69      148.66     29.94 o
  -1   9   7      149.70      167.67     11.76 o
   0   9   7        0.05       -3.13      3.35 o
   1   9   7        0.23       -0.16      6.55 o
   2   9   7      108.15      106.66     11.02 o
   3   9   7      279.54      289.43     11.60 o
   4   9   7       44.23       57.60      9.11 o
   5   9   7       23.76        8.14      5.70 o
  -4  10   7      161.54      193.75     31.04 o
  -3  10   7      375.71      374.60     30.88 o
  -2  10   7       29.47       33.76     33.85 o
  -1  10   7      126.87      139.65     11.07 o
   0  10   7       76.93       83.13     23.19 o
   1  10   7       54.90       66.20      8.47 o
   2  10   7       75.60      105.21     22.94 o
   3  10   7       89.37      134.59     22.50 o
 -10   0   8      128.88       90.23     11.39 o
  -9   0   8     1180.64     1152.17     34.82 o
  -8   0   8       20.10       30.02      5.61 o
  -7   0   8      255.24      268.09     13.99 o
  -6   0   8       69.20       71.76      5.78 o
  -5   0   8     1291.21     1220.92     29.94 o
  -4   0   8     2241.56     2274.57     43.53 o
  -3   0   8     1000.19      952.51     19.36 o
  -2   0   8      274.25      308.77      9.03 o
  -1   0   8     3611.78     3750.48     66.39 o
   0   0   8     2817.44     2739.63     56.71 o
   1   0   8     2303.98     2193.69     34.74 o
   2   0   8      551.79      641.54     10.09 o
   3   0   8     1272.93     1293.74     30.75 o
   4   0   8      685.51      696.14     18.06 o
   5   0   8     1368.80     1360.22     21.07 o
   6   0   8     1224.06     1175.52     17.57 o
   7   0   8       16.31       18.79      2.44 o
   8   0   8       71.44       62.40      4.96 o
   9   0   8      308.90      278.42     23.76 o
  10   0   8       62.11      111.95     20.50 o
 -10   1   8      136.44      148.94     14.49 o
  -9   1   8        0.12       -3.79      3.91 o
  -8   1   8      315.60      273.04     17.17 o
  -7   1   8       39.78       23.03      4.92 o
  -6   1   8       97.17       77.51      6.83 o
  -5   1   8     1848.52     1765.63     26.26 o
  -4   1   8        6.42        4.87      1.35 o
  -3   1   8       71.84       53.80      7.20 o
  -2   1   8       99.95       60.70      3.95 o
  -1   1   8     2038.67     1932.16     25.88 o
   0   1   8      540.83      636.79      8.25 o
   1   1   8      134.25      146.66      6.22 o
   2   1   8      945.02     1143.77     12.50 o
   3   1   8      628.81      699.07     19.65 o
   4   1   8       20.61       17.30      2.44 o
   5   1   8       21.36       18.31      1.72 o
   6   1   8        0.94       -1.08      3.64 o
   7   1   8      158.88      195.19      8.30 o
   8   1   8      183.20      186.65     10.17 o
  10   1   8       56.31       65.17     10.58 o
 -10   2   8      196.42      211.62     17.41 o
  -9   2   8       70.26       64.60      7.11 o
  -8   2   8       61.01       78.95     27.79 o
  -7   2   8      749.89      667.84     31.65 o
  -6   2   8      861.81      817.59     22.94 o
  -5   2   8      129.62      108.90     22.50 o
  -4   2   8       29.77       26.37      2.52 o
  -3   2   8      307.82      278.42     10.05 o
  -2   2   8     1439.74     1653.33     31.37 o
  -1   2   8      314.29      328.15      6.17 o
   0   2   8     1175.38     1132.96     19.20 o
   1   2   8       59.95       41.70      3.82 o
   2   2   8      956.50      935.04     25.43 o
   3   2   8     1560.95     1696.92     18.63 o
   4   2   8      219.58      240.87      5.55 o
   5   2   8      164.25      170.29      5.81 o
   6   2   8      442.00      478.62     45.20 o
   7   2   8      861.36      877.37     21.02 o
   8   2   8       12.97       -1.63      3.25 o
   9   2   8        7.76       13.75     12.29 o
  10   2   8        2.08       22.70     11.39 o
  -9   3   8        8.04        8.68      4.32 o
  -8   3   8       82.13       99.60      9.16 o
  -7   3   8       16.28       14.93     11.07 o
  -6   3   8      249.16      238.57      8.45 o
  -5   3   8      738.37      677.15     45.03 o
  -4   3   8      105.84      116.15     23.92 o
  -3   3   8     1461.66     1505.85     53.21 o
  -2   3   8       59.79       56.81      5.78 o
  -1   3   8      595.41      569.34      9.64 o
   0   3   8      148.08      135.01      3.82 o
   1   3   8     3383.17     3424.29     42.49 o
   2   3   8      770.31      779.99     27.09 o
   3   3   8      722.62      868.92     12.93 o
   4   3   8      117.70      100.39      3.13 o
   5   3   8       56.77       49.51      7.81 o
   6   3   8       36.78       35.64     10.21 o
   7   3   8      303.23      321.24     39.79 o
   9   3   8        4.68        1.63      6.51 o
  -9   4   8      122.45      117.83     11.94 o
  -8   4   8       93.29      104.10     10.94 o
  -7   4   8       43.66       69.59     25.26 o
  -6   4   8       98.95       69.52     13.83 o
  -5   4   8       32.34       46.47     10.62 o
  -4   4   8      950.20      906.36     18.99 o
  -3   4   8       56.75       59.02     11.07 o
  -2   4   8      159.59      119.79      6.55 o
  -1   4   8      236.72      249.21      7.14 o
   0   4   8      349.15      322.22      6.85 o
   1   4   8      191.09      150.10      3.97 o
   2   4   8       36.91       37.23      2.33 o
   3   4   8      119.36      124.82      8.95 o
   4   4   8      250.26      241.70      5.92 o
   5   4   8      117.20      102.46      5.13 o
   6   4   8      293.88      278.38     20.42 o
   7   4   8       89.17       59.72     16.68 o
   8   4   8        2.60        0.81      5.78 o
   9   4   8        6.57       16.19      9.60 o
  -9   5   8       48.38       27.76     11.76 o
  -8   5   8        8.40       39.55     10.54 o
  -7   5   8        5.06        0.81      4.96 o
  -6   5   8       11.29       12.01     17.41 o
  -5   5   8      353.31      307.07      9.80 o
  -4   5   8       38.84       39.49     13.87 o
  -3   5   8      112.89      115.68      6.73 o
  -2   5   8        5.65       -2.32      3.02 o
  -1   5   8       28.43       42.84      3.85 o
   0   5   8       54.97       61.86      3.76 o
   1   5   8       97.36      100.21      8.05 o
   2   5   8        0.02        4.04      1.70 o
   3   5   8      527.38      526.03     22.94 o
   4   5   8      304.78      325.37     21.52 o
   5   5   8        2.62       -0.81      1.35 o
   6   5   8      139.24      135.56      6.82 o
   7   5   8       16.18       30.16     13.38 o
   8   5   8      183.19      179.73     14.56 o
   9   5   8        6.63       19.53      5.78 o
  -8   6   8       67.45       86.02     13.67 o
  -7   6   8       42.10       53.01      7.87 o
  -6   6   8       21.78       38.87     13.91 o
  -5   6   8      375.34      354.14     16.03 o
  -4   6   8       50.62       48.98      5.75 o
  -3   6   8        1.25       17.17     11.39 o
  -2   6   8        0.06       -0.43      7.69 o
  -1   6   8      367.74      377.75     41.74 o
   0   6   8      615.21      706.45     15.32 o
   1   6   8        2.62       13.35      7.00 o
   2   6   8        0.06        1.85      7.32 o
   3   6   8      193.23      136.92     20.99 o
   4   6   8        0.84        0.44      6.10 o
   5   6   8        0.78        1.73     12.57 o
   6   6   8       59.20       63.99      5.65 o
   7   6   8       12.38       18.79      6.43 o
   8   6   8       64.95       94.62     19.45 o
  -7   7   8       11.92        9.90     10.13 o
  -6   7   8       27.08       19.45      5.69 o
  -5   7   8       19.82       32.69      6.55 o
  -4   7   8      411.72      417.69     15.23 o
  -3   7   8       53.88       53.79     13.42 o
  -2   7   8      887.05      864.59     74.98 o
  -1   7   8       33.94       31.19      5.10 o
   0   7   8       27.96       38.14     18.75 o
   1   7   8       28.05       20.06      3.41 o
   2   7   8        2.67        0.81      2.44 o
   3   7   8       42.04       58.13      6.92 o
   4   7   8       49.55       64.91     12.57 o
   5   7   8      135.87      141.09     12.16 o
   6   7   8       37.26       54.27     37.55 o
   7   7   8       23.66       43.04     13.10 o
  -6   8   8       70.19       74.35     10.86 o
  -5   8   8        0.00       -1.93     12.12 o
  -4   8   8       30.65        3.60     13.87 o
  -3   8   8        1.43       18.34     12.53 o
  -2   8   8       17.66       23.89      4.85 o
  -1   8   8      232.66      245.28     10.40 o
   0   8   8      209.32      200.28      9.47 o
   1   8   8      209.94      117.21     19.45 o
   2   8   8       79.48      102.73      8.19 o
   3   8   8       88.13      111.67     30.88 o
   4   8   8       12.38        6.43      4.96 o
   5   8   8       78.34      100.08     18.31 o
   6   8   8      165.23      143.05     28.64 o
  -5   9   8        7.99       12.94      8.79 o
  -4   9   8       16.66        2.54      5.41 o
  -3   9   8        0.07       -7.30     11.76 o
  -2   9   8       86.30       68.04      6.82 o
  -1   9   8        2.27        1.20      6.10 o
   0   9   8       19.58        2.75      3.71 o
   1   9   8        4.59       -5.33      5.25 o
   2   9   8       36.28       22.59      8.18 o
   3   9   8        0.06       -1.16      5.61 o
   4   9   8       25.35       39.05      8.95 o
   5   9   8      116.35      153.74     19.93 o
  -3  10   8       11.83        9.86      5.47 o
  -2  10   8        0.02       -4.98      3.86 o
  -1  10   8       55.55       79.74      7.73 o
   0  10   8        0.85       -3.01      5.83 o
   1  10   8        3.53        5.40     13.42 o
   2  10   8       11.58        6.37     16.60 o
   3  10   8        0.03        3.25      7.24 o
 -10   1   9       16.82        9.35      5.10 o
  -9   1   9       15.12        9.37      3.74 o
  -8   1   9        0.00        7.23      3.56 o
  -7   1   9      278.36      261.59      7.82 o
  -6   1   9     1750.98     1705.32     81.65 o
  -5   1   9      933.70      869.11     43.45 o
  -4   1   9       41.94       31.71      2.44 o
  -3   1   9       24.43       22.12      1.93 o
  -2   1   9       17.07       17.08      3.21 o
  -1   1   9     4363.45     4488.60     56.93 o
   0   1   9     1510.72     1480.39     38.24 o
   1   1   9        3.80        1.63      0.81 o
   2   1   9     1839.97     1992.56     25.51 o
   3   1   9      832.18      876.65     14.32 o
   4   1   9      250.48      225.53      6.58 o
   5   1   9      504.47      463.80      9.96 o
   6   1   9       54.15       63.21      2.52 o
   7   1   9       21.10       21.66      2.33 o
   8   1   9        5.10       -8.95      6.51 o
   9   1   9       50.49       85.43     12.12 o
 -10   2   9       26.34       24.33      7.32 o
  -9   2   9        7.83       18.42     27.66 o
  -8   2   9      300.82      302.07     16.96 o
  -7   2   9       26.64       13.72      8.50 o
  -6   2   9       13.89       -0.81      5.78 o
  -5   2   9        4.24       10.12     10.17 o
  -4   2   9     1144.70     1162.74     19.10 o
  -3   2   9     1417.89     1440.11     19.73 o
  -2   2   9     1863.55     1970.04     26.13 o
  -1   2   9     2685.30     2703.87     78.39 o
   0   2   9      113.70       84.48     13.87 o
   1   2   9     1055.50     1081.88     13.89 o
   2   2   9     9975.32    10569.35    219.15 o
   3   2   9      869.22      894.49     10.21 o
   4   2   9       79.69       94.49      7.32 o
   5   2   9       19.51       15.39      3.25 o
   6   2   9       40.29       45.73      4.23 o
   7   2   9        2.00        2.44      2.44 o
   8   2   9       53.77       32.54      3.25 o
   9   2   9       15.17        4.80      4.88 o
  10   2   9       22.74       65.17     17.98 o
  -9   3   9       58.72      117.49     41.86 o
  -8   3   9      122.82      158.41     21.64 o
  -7   3   9      108.30      143.64     10.04 o
  -6   3   9      158.41      143.62     18.35 o
  -5   3   9      347.78      392.02     28.07 o
  -4   3   9      108.54      143.71     17.33 o
  -3   3   9       20.10       33.52      8.50 o
  -2   3   9     2047.79     2019.47     28.07 o
  -1   3   9        3.30        6.21      2.03 o
   0   3   9     2759.09     2842.11     36.56 o
   1   3   9      311.07      307.49     12.04 o
   2   3   9        1.79        8.95      1.38 o
   3   3   9      324.04      314.80     10.13 o
   4   3   9       32.65       47.19      1.88 o
   5   3   9        5.30        5.05      2.07 o
   6   3   9        5.28        9.84      2.52 o
   7   3   9       75.38       76.64     13.99 o
   8   3   9       37.73       48.82      6.35 o
   9   3   9       59.12       57.12      9.03 o
  -9   4   9        0.40       -3.69      3.10 o
  -8   4   9       47.71       27.15      5.33 o
  -7   4   9      141.88      118.50     13.99 o
  -6   4   9      378.95      308.77     13.65 o
  -5   4   9      703.90      756.50     19.38 o
  -4   4   9        7.84       11.32      3.17 o
  -3   4   9        1.64       11.32      3.31 o
  -2   4   9       74.77       65.22      9.68 o
  -1   4   9        0.52        1.24      2.41 o
   0   4   9        0.50        0.00      4.07 o
   1   4   9      362.75      326.77     13.91 o
   2   4   9      942.45      894.13     31.49 o
   3   4   9      179.52      188.39      6.22 o
   4   4   9       51.32       76.33     20.02 o
   5   4   9       95.49       93.50     10.13 o
   6   4   9        9.86       13.84      2.40 o
   7   4   9        0.05        8.95      4.96 o
   8   4   9      256.67      256.05     16.44 o
   9   4   9       34.03       12.94     10.50 o
  -9   5   9      142.43      147.75     11.23 o
  -8   5   9        9.45        4.45      5.70 o
  -7   5   9        0.23        0.89     12.57 o
  -6   5   9      815.36      813.84     24.97 o
  -5   5   9      529.99      475.33     58.05 o
  -4   5   9      495.37      500.06     32.50 o
  -3   5   9       77.10       88.93      5.87 o
  -2   5   9        2.60        1.74      3.70 o
  -1   5   9     1205.37     1189.93     22.67 o
   0   5   9      831.01      783.61     68.02 o
   1   5   9     1080.23     1152.53     19.83 o
   2   5   9      191.02      171.03     16.39 o
   3   5   9      195.16      174.24     13.83 o
   4   5   9      601.80      620.64     59.52 o
   5   5   9        7.06       18.94      2.92 o
   6   5   9      110.76      119.42      7.89 o
   7   5   9       60.76       72.25     12.12 o
   8   5   9      199.74      306.74     31.98 o
  -8   6   9      515.15      549.55     36.98 o
  -7   6   9      344.79      367.16     24.61 o
  -6   6   9      274.18      260.57     14.13 o
  -5   6   9       70.25      106.28     10.94 o
  -4   6   9      381.82      412.33     24.90 o
  -3   6   9     1648.06     1782.89     36.58 o
  -2   6   9      343.46      349.11     10.91 o
  -1   6   9      120.74      131.71      7.98 o
   0   6   9        5.11        6.91      6.88 o
   1   6   9     3005.85     2998.12     51.02 o
   2   6   9     1735.68     1773.98     32.46 o
   3   6   9      252.66      276.84     10.72 o
   4   6   9      390.32      417.08     26.73 o
   5   6   9      188.66      198.08      9.46 o
   6   6   9      405.38      464.29     29.53 o
   7   6   9      210.19      256.10     11.93 o
   8   6   9       10.21       21.07      8.14 o
  -7   7   9       27.73       54.71      8.91 o
  -6   7   9      208.26      213.25     12.31 o
  -5   7   9      921.88      835.95     30.51 o
  -4   7   9       22.28       29.02     18.39 o
  -3   7   9       10.26       11.15     26.44 o
  -2   7   9        0.72       18.56      4.91 o
  -1   7   9     1053.94     1131.96     45.16 o
   0   7   9      458.57      415.02     13.54 o
   1   7   9       55.61       71.04     17.53 o
   2   7   9       47.22       37.84      4.12 o
   3   7   9      995.74      983.86     27.44 o
   4   7   9      648.68      704.16     44.71 o
   5   7   9      337.10      398.99     55.20 o
   6   7   9        0.05       -0.81      2.44 o
   7   7   9        1.13        1.63      5.70 o
  -6   8   9      147.14      145.78     38.48 o
  -5   8   9       74.40       57.18      7.69 o
  -4   8   9        8.37       -1.61     16.19 o
  -3   8   9      129.44      130.28     22.78 o
  -2   8   9      133.87      138.79      8.80 o
  -1   8   9      172.87      173.92     42.80 o
   0   8   9       23.69       39.37      6.44 o
   1   8   9      268.48      283.16     21.56 o
   2   8   9       93.19       83.08      6.58 o
   3   8   9       26.80        9.26     11.76 o
   4   8   9        0.16       -6.10      4.07 o
   5   8   9      182.77      175.13     11.41 o
   6   8   9      189.24      153.29     19.77 o
  -5   9   9      188.97      208.39     35.11 o
  -4   9   9      144.64      158.98     15.78 o
  -3   9   9        9.90       -3.84      4.87 o
  -2   9   9       30.63       10.03     10.21 o
  -1   9   9       82.60      106.08     30.02 o
   0   9   9      256.56      236.14     15.30 o
   1   9   9       11.38        0.51      6.10 o
   2   9   9      344.26      335.43     24.41 o
   3   9   9      321.60      326.15     22.54 o
   4   9   9      203.80      254.26     17.25 o
   5   9   9       67.72      118.31     47.92 o
  -3  10   9      177.11      168.84     14.08 o
  -2  10   9       14.56       33.54     28.80 o
  -1  10   9        0.04        1.63      4.88 o
   0  10   9       12.86       36.53      8.95 o
   1  10   9       87.30       90.75     17.70 o
   2  10   9       28.62       48.82      9.42 o
   3  10   9       37.09       29.37      7.40 o
 -10   0  10       83.32      153.94     24.73 o
  -9   0  10       33.64       24.33      7.32 o
  -8   0  10        6.03       10.58      4.07 o
  -7   0  10      280.20      322.93     13.34 o
  -6   0  10      728.09      797.43     40.27 o
  -5   0  10      436.13      413.65     15.05 o
  -4   0  10       19.95       30.02      3.09 o
  -3   0  10    10587.09    10421.87    174.68 o
  -2   0  10     6416.37     6465.70    128.47 o
  -1   0  10       20.48        8.14      2.44 o
   0   0  10       13.38       25.22      1.71 o
   1   0  10     3322.23     3300.22     52.40 o
   2   0  10     6025.54     6077.20     88.93 o
   3   0  10     3384.35     3476.21     43.69 o
   4   0  10     2903.75     2851.26     60.94 o
   5   0  10      389.11      414.79     17.41 o
   6   0  10      490.17      489.96     18.96 o
   7   0  10     1062.59     1035.25     34.90 o
   8   0  10        2.51        5.78      5.78 o
   9   0  10       17.65       -3.25      4.07 o
 -10   1  10      147.30      136.21     15.50 o
  -9   1  10      130.02      121.87     43.65 o
  -8   1  10      100.77      112.19      9.68 o
  -7   1  10      119.10       99.31     10.70 o
  -6   1  10      162.29      154.06      8.02 o
  -5   1  10     1362.90     1335.44     24.55 o
  -4   1  10      753.74      713.52     51.50 o
  -3   1  10      802.16      773.92     10.58 o
  -2   1  10      919.04      894.63     11.86 o
  -1   1  10     2303.37     2323.07     49.31 o
   0   1  10     1267.69     1205.25     17.12 o
   1   1  10      165.09      163.74      4.03 o
   2   1  10      179.24      174.96      4.15 o
   3   1  10       79.93       99.65      3.42 o
   4   1  10       25.71       26.93      1.91 o
   5   1  10     1379.60     1339.49     34.50 o
   6   1  10      198.13      196.03      4.76 o
   7   1  10      104.44      109.03      6.59 o
   8   1  10      120.51      106.02      5.86 o
   9   1  10      116.29      138.07     15.46 o
  10   1  10        9.65        0.00      8.14 o
  -9   2  10      108.79      121.38      9.13 o
  -8   2  10      104.36      107.56     16.19 o
  -7   2  10       38.29       58.42      3.91 o
  -6   2  10        0.26       -4.62      3.10 o
  -5   2  10        0.20       -2.85      2.90 o
  -4   2  10      328.44      320.84     36.08 o
  -3   2  10      440.17      392.81     23.15 o
  -2   2  10      310.50      261.47      6.19 o
  -1   2  10      161.12      182.01      4.83 o
   0   2  10       20.66       29.75      1.99 o
   1   2  10      840.20      815.03     10.18 o
   2   2  10      512.71      515.93      8.42 o
   3   2  10        1.08        1.63      0.58 o
   4   2  10       16.55       19.11      3.70 o
   5   2  10      194.54      197.03      6.15 o
   6   2  10     1283.68     1198.34     25.79 o
   7   2  10      245.06      210.81     14.89 o
   8   2  10       18.44       15.46      4.07 o
   9   2  10        8.13       41.58     12.86 o
  -9   3  10      147.00      185.00     14.30 o
  -8   3  10       34.94       32.46      6.03 o
  -7   3  10        9.52       12.15      5.18 o
  -6   3  10      159.36      108.87     12.33 o
  -5   3  10      221.81      188.43      5.59 o
  -4   3  10      327.45      314.75      8.98 o
  -3   3  10      702.80      703.48     13.33 o
  -2   3  10      227.57      240.58     12.41 o
  -1   3  10      457.10      439.72     10.78 o
   0   3  10      557.92      627.33     10.99 o
   1   3  10       29.61       17.66      2.03 o
   2   3  10     1352.25     1497.51     58.58 o
   3   3  10       41.58       44.52      1.99 o
   4   3  10       31.54       31.85      1.69 o
   5   3  10        3.83        1.08      3.64 o
   6   3  10      266.90      300.16     19.89 o
   7   3  10        0.16       -9.89      6.59 o
   8   3  10       83.41       66.07      7.40 o
   9   3  10       35.41       39.70      9.68 o
  -9   4  10       13.07       33.04     14.32 o
  -8   4  10      209.50      276.70     24.65 o
  -7   4  10       29.43       45.72     22.01 o
  -6   4  10       65.69       51.78     23.64 o
  -5   4  10        4.20       13.23      4.55 o
  -4   4  10        1.00        7.95      2.72 o
  -3   4  10      811.12      774.74     39.75 o
  -2   4  10      534.36      496.92     13.52 o
  -1   4  10        6.28        2.71      1.46 o
   0   4  10       86.68       76.45      3.54 o
   1   4  10        0.03        0.65      3.25 o
   2   4  10     1977.07     2019.07     47.47 o
   3   4  10        5.04        9.28      6.47 o
   4   4  10       38.76       43.87      2.62 o
   5   4  10       32.21       23.60      2.38 o
   6   4  10      675.49      637.43     40.84 o
   7   4  10      137.19      146.94     11.07 o
   8   4  10        1.09        7.32      5.70 o
   9   4  10        9.13       16.19      4.80 o
  -8   5  10       49.85       76.87     24.77 o
  -7   5  10        0.66        2.22      6.96 o
  -6   5  10       56.02       50.39     12.37 o
  -5   5  10       60.08       53.00     15.01 o
  -4   5  10      287.67      279.57     45.68 o
  -3   5  10        5.83       -2.24      9.84 o
  -2   5  10       31.17       48.01     20.71 o
  -1   5  10       13.96       20.73      7.40 o
   0   5  10      368.57      370.75     33.24 o
   1   5  10      357.02      332.01     22.29 o
   2   5  10      696.44      659.49     14.38 o
   3   5  10      355.73      363.20     22.58 o
   4   5  10      402.92      364.51      8.06 o
   5   5  10      161.01      153.05      7.52 o
   6   5  10       40.17       68.43      8.95 o
   7   5  10       51.97       51.26      7.32 o
   8   5  10       91.57      121.23     11.96 o
  -8   6  10       17.14        7.06      4.96 o
  -7   6  10      144.89      152.01     14.62 o
  -6   6  10        0.35       -4.66      3.10 o
  -5   6  10       14.03       11.31      9.32 o
  -4   6  10       84.26       82.24     13.38 o
  -3   6  10        1.84        6.10      4.03 o
  -2   6  10      311.51      317.21     29.78 o
  -1   6  10     1066.27     1035.96     66.80 o
   0   6  10        0.36        1.95      9.28 o
   1   6  10      100.45       89.09      7.36 o
   2   6  10       73.68       83.38      5.49 o
   3   6  10       65.63       65.19      6.02 o
   4   6  10      315.75      302.21     11.39 o
   5   6  10      106.09      100.54      6.76 o
   6   6  10      374.04      382.38     27.18 o
   7   6  10      247.88      221.71     22.05 o
   8   6  10      234.72      204.22     17.09 o
  -7   7  10        1.59        0.81      5.78 o
  -6   7  10        0.05       -6.10      4.07 o
  -5   7  10       74.82      135.56     18.39 o
  -4   7  10        7.53       11.61      7.73 o
  -3   7  10      128.28      113.16      7.51 o
  -2   7  10        0.30        9.00      3.42 o
  -1   7  10        0.94       -5.58      6.88 o
   0   7  10        0.01        8.50      4.43 o
   1   7  10      168.58      201.82      8.86 o
   2   7  10       81.55       72.67      6.29 o
   3   7  10      406.94      384.39     13.85 o
   4   7  10       66.67       60.89      6.26 o
   5   7  10       40.58       59.21      6.21 o
   6   7  10       26.13       20.52      5.06 o
  -6   8  10       20.68       12.41      5.65 o
  -5   8  10       39.83       61.65     17.17 o
  -4   8  10       19.41        6.11     11.76 o
  -3   8  10        8.36       15.39      5.68 o
  -2   8  10      183.99      209.73     12.00 o
  -1   8  10       66.67       72.53     32.59 o
   0   8  10       34.20       15.74      4.97 o
   1   8  10       62.03       46.71      8.22 o
   2   8  10       14.50       21.15      4.00 o
   3   8  10      241.48      265.26     18.31 o
   4   8  10       27.24       34.17      5.70 o
   5   8  10       54.83       49.63     12.04 o
   6   8  10      143.38      107.62     21.72 o
  -5   9  10        3.29        0.81      5.78 o
  -4   9  10      109.37      124.57     10.94 o
  -3   9  10       53.98       69.40     11.39 o
  -2   9  10        0.00       14.43     23.19 o
  -1   9  10        6.38        8.30     15.09 o
   0   9  10        1.36        3.34      6.51 o
   1   9  10       52.71       27.12     22.01 o
   2   9  10       24.09       26.42      7.32 o
   3   9  10       16.62       13.55     16.27 o
   4   9  10      114.40       88.22     20.06 o
   5   9  10       24.41       23.51      6.35 o
  -3  10  10        9.78       12.94      6.59 o
  -2  10  10        0.01       -5.61      3.74 o
  -1  10  10       18.27       13.29      6.78 o
   0  10  10        2.48       13.20     21.11 o
   1  10  10        4.63        2.84      4.62 o
   2  10  10       23.59       23.51     13.02 o
  -9   1  11       73.05       89.12     34.70 o
  -8   1  11       41.19       14.65      4.15 o
  -7   1  11      247.92      190.53      7.53 o
  -6   1  11       58.58       57.10     12.49 o
  -5   1  11       51.86       40.91      3.40 o
  -4   1  11        1.86        4.94      2.89 o
  -3   1  11        7.21        9.95      5.25 o
  -2   1  11      127.13      149.44      5.25 o
  -1   1  11       26.20       24.89      3.70 o
   0   1  11       37.74       48.47      7.28 o
   1   1  11      218.17      218.47      4.06 o
   2   1  11      355.80      391.07      6.24 o
   3   1  11      494.51      488.25     10.74 o
   4   1  11       23.50       23.98      3.30 o
   5   1  11        6.91        8.77      2.40 o
   6   1  11       99.79       97.27      3.13 o
   7   1  11      123.55       57.12     12.94 o
   8   1  11       39.83       25.22      7.49 o
   9   1  11        0.88       10.58      8.87 o
  -9   2  11       27.52       58.64     12.12 o
  -8   2  11       42.74       20.80     17.17 o
  -7   2  11        0.13       -1.95      3.14 o
  -6   2  11      440.66      469.69     16.46 o
  -5   2  11      373.87      377.46     52.84 o
  -4   2  11        0.14        0.48      4.71 o
  -3   2  11      425.37      409.58      9.37 o
  -2   2  11     1839.67     1794.05     29.50 o
  -1   2  11      728.10      736.27     12.41 o
   0   2  11     1735.47     1810.41     22.11 o
   1   2  11       23.40       28.02      1.70 o
   2   2  11     2355.10     2262.20     27.22 o
   3   2  11      135.24      128.57      2.30 o
   4   2  11        1.37        0.81      1.63 o
   5   2  11       70.11       71.37      4.24 o
   6   2  11       96.42       86.97      5.78 o
   7   2  11        6.49        8.95      2.36 o
   8   2  11        0.67       -1.63      2.52 o
   9   2  11       72.45       62.40     14.40 o
  -9   3  11       41.32       54.93      6.66 o
  -8   3  11      138.11      164.17     38.12 o
  -7   3  11       76.27      100.17     30.67 o
  -6   3  11        3.12       12.12      6.59 o
  -5   3  11        3.05        4.31      4.67 o
  -4   3  11       22.43       29.93      5.33 o
  -3   3  11      323.22      304.70      7.65 o
  -2   3  11       53.57       67.84      5.90 o
  -1   3  11     1083.16     1107.21     19.93 o
   0   3  11       10.48       18.85      5.29 o
   1   3  11      161.01      146.12      8.62 o
   2   3  11       49.29       35.49      3.38 o
   3   3  11       24.93       20.20      2.06 o
   4   3  11      155.92      154.09      3.22 o
   5   3  11       39.96       30.24      6.92 o
   6   3  11       97.41       94.85      5.63 o
   7   3  11       94.27      110.82      8.38 o
   8   3  11       20.31       18.79      3.99 o
   9   3  11      116.60      139.46     14.81 o
  -9   4  11        9.94       28.39      8.36 o
  -8   4  11      184.69      180.65      9.93 o
  -7   4  11      152.66      156.11     17.74 o
  -6   4  11        0.65        8.35      4.84 o
  -5   4  11       10.49        8.54      2.88 o
  -4   4  11      219.75      231.12     41.13 o
  -3   4  11      279.47      258.87     18.10 o
  -2   4  11       11.15        6.64      2.54 o
  -1   4  11      337.92      345.48      8.61 o
   0   4  11      904.90      814.23     16.40 o
   1   4  11        4.16        2.53      4.88 o
   2   4  11      649.90      651.84     11.82 o
   3   4  11      315.58      304.96      8.08 o
   4   4  11       46.62       51.38      3.74 o
   5   4  11      172.13      190.23      5.49 o
   6   4  11      339.01      315.56     40.48 o
   7   4  11       19.32       21.07      5.78 o
   8   4  11      207.65      179.00     13.75 o
   9   4  11      111.16      102.52     13.83 o
  -8   5  11      113.58      100.24     17.74 o
  -7   5  11      110.94      139.35     13.79 o
  -6   5  11       12.03       14.56      5.99 o
  -5   5  11      117.38       71.91     41.09 o
  -4   5  11       18.34       13.65      3.25 o
  -3   5  11        7.87        7.38      6.06 o
  -2   5  11        0.92        5.36      6.88 o
  -1   5  11       19.88       28.41      3.42 o
   0   5  11      321.58      321.79     34.82 o
   1   5  11      402.56      358.74     25.55 o
   2   5  11       57.72       52.07      3.51 o
   3   5  11       26.20       19.53      2.30 o
   4   5  11      296.83      296.91     14.20 o
   5   5  11       23.76       27.48      3.94 o
   6   5  11      161.56      162.56     11.63 o
   7   5  11      231.35      276.55     29.37 o
  -8   6  11       61.24       70.14      7.36 o
  -7   6  11      351.30      402.60     22.94 o
  -6   6  11      285.13      270.79     43.85 o
  -5   6  11      169.40      170.53      9.65 o
  -4   6  11      158.30      128.34      8.46 o
  -3   6  11      117.20      134.71     16.15 o
  -2   6  11      353.67      310.85     16.36 o
  -1   6  11     1588.15     1515.34    164.96 o
   0   6  11     1310.62     1191.33     41.17 o
   1   6  11      106.13       98.87      5.20 o
   2   6  11      313.97      305.42     22.17 o
   3   6  11      540.42      513.38     21.40 o
   4   6  11      386.81      450.10     15.20 o
   5   6  11      143.35      116.44     13.95 o
   6   6  11        2.23       14.82      8.95 o
   7   6  11      125.07      119.36     12.45 o
   8   6  11       78.13      121.23     21.97 o
  -7   7  11       99.43      104.13     10.88 o
  -6   7  11        6.14        9.76      6.06 o
  -5   7  11      402.25      431.22     16.32 o
  -4   7  11        5.89       36.58      7.20 o
  -3   7  11      411.99      417.26     34.33 o
  -2   7  11      362.14      406.06     28.19 o
  -1   7  11       10.79       11.40     13.42 o
   0   7  11       69.47       70.54      8.54 o
   1   7  11      101.83       89.24      5.29 o
   2   7  11      141.47      136.70     26.81 o
   3   7  11       12.48       15.83      4.11 o
   4   7  11       16.39        4.80      4.88 o
   5   7  11        2.14        7.65      5.42 o
   6   7  11       46.40       81.24     23.19 o
   7   7  11        0.27       13.75      6.59 o
  -6   8  11      146.95      166.22     21.32 o
  -5   8  11       49.76       60.83      9.03 o
  -4   8  11        0.03      -12.28      9.76 o
  -3   8  11      163.56      205.37     33.68 o
  -2   8  11      231.62      260.88     19.36 o
  -1   8  11      108.31      146.19     16.68 o
   0   8  11       57.44       62.33     16.44 o
   1   8  11       17.65       12.99      8.54 o
   2   8  11       53.30       58.20     18.84 o
   3   8  11       95.30       86.61     20.54 o
   4   8  11       37.81       55.08     32.02 o
   5   8  11       73.62       72.55      9.20 o
   6   8  11       19.58       -9.89      6.59 o
  -4   9  11       13.75       21.89     13.10 o
  -3   9  11        3.52       -1.33      8.99 o
  -2   9  11       26.11       27.99      6.60 o
  -1   9  11       77.03      100.44     22.90 o
   0   9  11      142.64      165.73     10.63 o
   1   9  11       34.26       54.59      8.87 o
   2   9  11      218.76      256.60     28.68 o
   3   9  11       67.26      101.12     12.33 o
   4   9  11       44.11       74.69     12.86 o
  -2  10  11       63.48       59.31     17.17 o
  -1  10  11        0.26       -8.07      6.88 o
   0  10  11        1.36       -4.94      4.07 o
   1  10  11        0.17       -1.22      4.63 o
   2  10  11        0.29       -8.95      6.51 o
  -9   0  12      393.33      367.43     20.75 o
  -8   0  12        0.67        2.44      4.96 o
  -7   0  12      113.72       77.21      7.49 o
  -6   0  12       81.00       88.03      6.43 o
  -5   0  12     2103.06     2156.43     47.68 o
  -4   0  12     2673.26     2630.28     99.51 o
  -3   0  12       94.72       44.91      7.24 o
  -2   0  12      374.78      359.78     14.08 o
  -1   0  12     4235.60     4170.39     66.31 o
   0   0  12      548.01      477.43     10.01 o
   1   0  12      463.92      541.79      9.28 o
   2   0  12        6.81        4.07      0.81 o
   3   0  12     4768.50     4655.31     62.24 o
   4   0  12     2083.54     2116.89     60.37 o
   5   0  12       69.65       64.28      7.32 o
   6   0  12      150.94      148.32     12.53 o
   7   0  12     1027.76     1108.07     38.00 o
   8   0  12      632.08      617.21     29.78 o
   9   0  12       34.74       69.40     17.09 o
  -9   1  12      489.17      458.48     20.67 o
  -8   1  12      593.62      557.28     17.57 o
  -7   1  12      681.43      722.08     17.68 o
  -6   1  12      295.60      298.19     23.60 o
  -5   1  12      444.26      394.11     50.08 o
  -4   1  12     2621.71     2661.50    102.35 o
  -3   1  12     1043.61      981.05     33.85 o
  -2   1  12      287.31      235.43     10.86 o
  -1   1  12     2659.72     2903.98     33.97 o
   0   1  12     2254.37     2403.14     28.20 o
   1   1  12      182.98      195.69      4.35 o
   2   1  12      224.80      204.43      4.05 o
   3   1  12      142.05      142.92      8.50 o
   4   1  12     1439.59     1366.48     19.20 o
   5   1  12     2193.06     2155.91     31.77 o
   6   1  12      685.50      700.66     38.04 o
   7   1  12      514.23      539.11     25.14 o
   9   1  12      220.70      245.23     19.69 o
  -9   2  12       59.62       53.13      9.68 o
  -8   2  12        1.59        4.07      4.07 o
  -7   2  12      164.91      162.17      8.38 o
  -6   2  12      465.50      436.46     14.26 o
  -5   2  12     2632.81     2641.92     60.74 o
  -4   2  12      706.10      693.16     18.04 o
  -3   2  12      356.63      384.92     57.60 o
  -2   2  12     1259.74     1192.43     42.43 o
  -1   2  12      309.60      313.40     13.10 o
   0   2  12      396.10      385.87      8.42 o
   1   2  12      377.05      430.36     10.62 o
   2   2  12       11.40       12.12      1.34 o
   3   2  12       46.83       56.69      1.51 o
   4   2  12       10.27        8.65      1.91 o
   5   2  12      167.37      144.35      5.26 o
   6   2  12      439.33      413.91     22.05 o
   7   2  12       14.23       12.12      3.17 o
   8   2  12        5.20        4.07      6.59 o
  -9   3  12       49.77       63.46      8.39 o
  -8   3  12       82.98       85.19     10.62 o
  -7   3  12      189.58      171.11     11.82 o
  -6   3  12        2.94        8.77     15.82 o
  -5   3  12      104.06      117.31      7.85 o
  -4   3  12        8.09       14.93     10.58 o
  -3   3  12      788.90      812.00     15.95 o
  -2   3  12      172.15      163.66     15.58 o
  -1   3  12       17.79       32.15     11.39 o
   0   3  12      393.52      387.47     19.69 o
   1   3  12       96.53      105.57      4.07 o
   2   3  12      712.70      715.38     22.86 o
   3   3  12      370.93      379.66     11.76 o
   4   3  12       79.62       58.29      5.78 o
   5   3  12      664.72      639.20     15.74 o
   6   3  12      331.74      362.02     12.25 o
   7   3  12      109.99       73.23      6.35 o
   8   3  12       12.20        1.63      5.70 o
   9   3  12      201.72      236.36     20.18 o
  -9   4  12      271.96      273.90     27.26 o
  -8   4  12        2.96       -3.82      3.45 o
  -7   4  12        0.01       -1.70      3.18 o
  -6   4  12      283.72      294.73     24.25 o
  -5   4  12      131.78      122.90     23.07 o
  -4   4  12        0.05        5.40      4.11 o
  -3   4  12      280.82      295.45     13.83 o
  -2   4  12      533.47      549.98     31.69 o
  -1   4  12      776.31      700.74     13.86 o
   0   4  12       44.49       32.97      2.87 o
   1   4  12       29.34       43.18      3.13 o
   2   4  12      926.86      959.48     37.22 o
   3   4  12       14.58       13.13      2.07 o
   4   4  12      939.25      933.89     13.82 o
   5   4  12        5.15       -2.18      4.84 o
   6   4  12       39.90       42.59      4.91 o
   7   4  12       10.04        5.78      6.59 o
   8   4  12       49.39       63.30      7.24 o
  -8   5  12       49.70       71.17     27.26 o
  -7   5  12       33.07        6.43      5.61 o
  -6   5  12       26.75       29.14      5.73 o
  -5   5  12      826.01      806.61     21.16 o
  -4   5  12     2121.38     1872.39     41.98 o
  -3   5  12      493.01      487.36     30.84 o
  -2   5  12      310.17      286.83     48.61 o
  -1   5  12       22.52       23.84     12.29 o
   0   5  12     4350.90     4313.20     70.22 o
   1   5  12     1701.19     1603.79     87.06 o
   2   5  12      558.87      537.08     22.46 o
   3   5  12      278.24      265.32     12.16 o
   4   5  12      328.75      351.89      9.43 o
   5   5  12       47.13       38.20      3.61 o
   6   5  12       14.91        9.84      4.15 o
   7   5  12        9.30       33.20     12.12 o
  -7   6  12       42.14       66.79     23.23 o
  -6   6  12        1.36        2.25      4.25 o
  -5   6  12        4.87       19.50      4.54 o
  -4   6  12      295.75      319.40     35.23 o
  -3   6  12       80.49       66.79     16.31 o
  -2   6  12        8.37       15.78      4.31 o
  -1   6  12      453.18      426.15     18.27 o
   0   6  12      506.55      503.14     27.09 o
   1   6  12        2.08       -4.98      6.14 o
   2   6  12        0.21        0.27     10.98 o
   3   6  12      173.49      160.61      7.11 o
   4   6  12      218.40      185.49     16.56 o
   5   6  12       40.68       29.37      8.05 o
   6   6  12       28.08       21.89     12.29 o
  -7   7  12        2.69       -0.16      4.29 o
  -6   7  12       71.62      116.84     13.59 o
  -5   7  12       62.38       51.58      8.99 o
  -4   7  12       19.20       26.93      5.52 o
  -3   7  12        1.75        1.87      6.10 o
  -2   7  12      102.14      110.42      9.87 o
  -1   7  12        0.52       -0.51      4.24 o
   0   7  12      221.73      174.03      9.03 o
   1   7  12      114.73      118.26      8.67 o
   2   7  12        1.31        0.51      4.24 o
   3   7  12        0.07       -3.10      2.75 o
   4   7  12        3.16       14.64      5.08 o
   5   7  12       34.58       31.22      7.66 o
   6   7  12       57.13       36.53     12.04 o
   7   7  12        1.20       21.89     13.91 o
  -6   8  12        0.16       -6.77      4.52 o
  -5   8  12       34.49       38.05     27.79 o
  -4   8  12       57.48        4.31      4.54 o
  -3   8  12       18.98        3.30     28.15 o
  -2   8  12      282.00      290.83     30.10 o
  -1   8  12      167.98      181.01      9.77 o
   0   8  12       51.13       63.34     21.93 o
   1   8  12      355.58      388.53     30.88 o
   2   8  12       37.63       51.99      8.50 o
   3   8  12       22.25       -3.25      5.61 o
   4   8  12       46.42       50.18      8.62 o
   5   8  12       30.65       40.84      8.05 o
  -4   9  12       21.43       43.90     14.69 o
  -3   9  12       12.57       -2.82     16.64 o
  -2   9  12       68.01       68.44     13.51 o
  -1   9  12       74.74       24.09     14.28 o
   0   9  12       40.81       38.96     14.77 o
   1   9  12       26.31       39.63      6.32 o
   2   9  12       25.73       60.91     13.79 o
   3   9  12       20.92       10.58      5.78 o
   4   9  12        0.01        4.07      4.88 o
  -1  10  12       28.11       16.19      8.05 o
   0  10  12       11.07       -5.78      6.59 o
   1  10  12       25.47       25.51     22.50 o
  -9   1  13       87.78       65.48     26.40 o
  -8   1  13      240.94      273.33     12.68 o
  -7   1  13      158.64      169.77     24.94 o
  -6   1  13      123.51       99.40      6.70 o
  -5   1  13      849.10      817.30     16.84 o
  -4   1  13      392.13      395.36     28.44 o
  -3   1  13      509.80      478.70     10.49 o
  -2   1  13        0.01       -0.63      2.34 o
  -1   1  13      496.63      578.77      9.54 o
   0   1  13      143.72      177.19      6.51 o
   1   1  13      218.69      217.92     10.17 o
   2   1  13       93.65       90.17      2.71 o
   3   1  13       59.18       61.94      3.99 o
   4   1  13      567.52      561.84      9.58 o
   5   1  13      793.19      767.53     25.34 o
   6   1  13      206.41      189.80     12.33 o
   7   1  13       80.97      107.24     16.52 o
   8   1  13       17.30       24.33      7.32 o
   9   1  13       50.63       39.05      9.60 o
  -9   2  13       50.38       72.91     26.48 o
  -8   2  13       42.71       43.17      5.53 o
  -7   2  13        5.14        8.31      3.73 o
  -6   2  13      624.21      608.70     12.31 o
  -5   2  13       89.30       66.07      5.53 o
  -4   2  13      312.38      322.18     26.08 o
  -3   2  13      610.76      641.57     19.45 o
  -2   2  13      572.59      520.76     11.87 o
  -1   2  13       48.84       58.93      3.23 o
   0   2  13      209.20      212.31      7.89 o
   1   2  13       10.06       24.46      7.77 o
   2   2  13      210.17      200.97      3.71 o
   3   2  13      449.92      503.18      7.66 o
   4   2  13       13.59       15.91      4.88 o
   5   2  13        0.06        3.13      6.10 o
   6   2  13      175.79      153.29      7.08 o
   7   2  13       70.15       72.25      4.88 o
   8   2  13      105.69      103.09     12.77 o
   9   2  13      253.95      271.83     30.10 o
  -9   3  13        0.29       -7.37      5.08 o
  -8   3  13       13.51       -3.68      5.33 o
  -7   3  13      163.64      200.99     11.63 o
  -6   3  13       86.62       86.03      6.69 o
  -5   3  13      150.89      136.09     26.40 o
  -4   3  13        4.96        0.27      2.54 o
  -3   3  13      780.73      775.14     53.17 o
  -2   3  13      451.88      453.22     25.51 o
  -1   3  13      450.72      380.91     25.59 o
   0   3  13       48.14       57.97      9.68 o
   1   3  13        1.38       -0.68      1.60 o
   2   3  13        7.14        8.50      1.71 o
   3   3  13      752.58      738.79     16.23 o
   4   3  13        2.82       -1.35      1.46 o
   5   3  13       10.26       23.43      4.29 o
   7   3  13       51.23       34.17      5.04 o
   8   3  13      130.09      159.63     15.13 o
   9   3  13       16.97       14.65     11.31 o
  -8   4  13       10.21       -0.81      8.18 o
  -7   4  13       21.66       21.31     14.20 o
  -6   4  13       36.49       37.71     17.13 o
  -5   4  13      319.62      331.20     17.17 o
  -4   4  13      541.67      541.79     13.03 o
  -3   4  13      625.24      600.05     16.28 o
  -2   4  13       59.74       51.97      4.92 o
  -1   4  13      331.33      388.15     10.25 o
   0   4  13      658.52      670.23     19.93 o
   1   4  13      410.88      450.85     23.31 o
   2   4  13       16.46       24.52     10.98 o
   3   4  13      355.84      364.71      7.07 o
   4   4  13        0.04       -0.41      3.66 o
   5   4  13       29.95       24.74      5.33 o
   6   4  13        1.33       -4.80      3.25 o
   7   4  13        1.39       -9.76      6.51 o
   8   4  13        1.54       34.17     13.67 o
  -8   5  13      190.29      160.37     17.33 o
  -7   5  13      128.78      113.81     11.68 o
  -6   5  13       48.75       41.80     14.97 o
  -5   5  13       77.91       97.03      8.11 o
  -4   5  13       54.27       55.61     16.64 o
  -3   5  13       22.88       20.70      4.43 o
  -2   5  13       51.35       56.08      7.36 o
  -1   5  13      223.40      211.60     13.30 o
   0   5  13       34.36       35.72      5.80 o
   1   5  13        2.09       -4.62      3.21 o
   2   5  13      550.95      519.74     11.45 o
   3   5  13       73.39       67.04      8.54 o
   4   5  13       86.18       97.47     18.75 o
   5   5  13       79.82       93.63     22.01 o
   6   5  13      107.30      142.14     11.55 o
   7   5  13      420.70      413.65     23.19 o
   8   5  13      278.08      330.17     21.81 o
  -7   6  13       16.86       24.31      5.44 o
  -6   6  13       11.08       82.26     12.45 o
  -5   6  13      234.92      255.15     17.33 o
  -4   6  13       16.41        6.43      4.96 o
  -3   6  13       35.19       26.49      5.27 o
  -2   6  13      142.75      126.32      7.91 o
  -1   6  13      373.52      441.01     42.59 o
   0   6  13     1613.99     1565.91     30.85 o
   1   6  13      106.27      107.44     24.86 o
   2   6  13        0.45       -0.02      2.72 o
   3   6  13       10.18        2.39      5.70 o
   4   6  13      598.17      605.34     56.47 o
   5   6  13      374.40      421.90     14.12 o
   6   6  13       71.20       86.49     10.58 o
   7   6  13        3.11        0.00      8.14 o
  -6   7  13       17.97       17.79      5.61 o
  -5   7  13       67.36       67.95      9.55 o
  -4   7  13        6.20        0.79      7.69 o
  -3   7  13      269.02      320.08     25.30 o
  -2   7  13      289.17      281.89     11.85 o
  -1   7  13      119.76      104.50      8.52 o
   0   7  13       14.72       21.08      4.69 o
   1   7  13      754.84      739.06     69.73 o
   2   7  13      703.74      761.08     20.56 o
   3   7  13      295.47      284.86     30.35 o
   4   7  13       56.49       87.46     28.52 o
   5   7  13       31.23       36.15      6.37 o
  -5   8  13        7.50       19.41      6.19 o
  -4   8  13       47.37       51.69     10.50 o
  -3   8  13      134.29      124.93     10.41 o
  -2   8  13       65.54       70.08      8.10 o
  -1   8  13       18.44       23.29     15.13 o
   0   8  13      354.85      349.04     13.58 o
   1   8  13      153.36      152.05      9.37 o
   2   8  13        0.54        0.63      3.82 o
   3   8  13       31.01       44.66     10.05 o
   4   8  13      147.04      128.88      8.80 o
   5   8  13      267.43      259.68     17.41 o
  -4   9  13        3.11       -5.59      4.29 o
  -3   9  13        0.04        0.69      8.10 o
  -2   9  13      106.93       91.05      9.23 o
  -1   9  13      115.41      155.70     27.30 o
   0   9  13       10.22       -6.48      4.32 o
   1   9  13        1.99       -5.56      4.23 o
   2   9  13       54.96       59.31     16.27 o
   3   9  13      131.88      111.39     12.04 o
  -9   0  14      464.19      555.14     30.92 o
  -8   0  14      253.99      236.36     12.29 o
  -7   0  14      237.91      214.96     12.53 o
  -6   0  14       21.72       21.07      4.23 o
  -5   0  14     4152.50     4148.34     88.20 o
  -4   0  14     5498.52     5504.33    114.31 o
  -3   0  14     1289.97     1277.39     34.66 o
  -2   0  14       84.76      114.40      6.67 o
  -1   0  14      101.42      109.60      4.15 o
   0   0  14      902.07      931.52     15.70 o
   1   0  14     2664.25     2712.87     38.65 o
   2   0  14      111.16      101.95      3.42 o
   3   0  14        0.43        0.00      8.14 o
   4   0  14      602.53      696.14     33.11 o
   6   0  14      342.30      224.23     22.21 o
   7   0  14      210.02      131.48     19.61 o
   8   0  14        4.88        5.78      8.22 o
  -9   1  14       52.52       42.07     10.21 o
  -8   1  14        6.79       24.07      5.44 o
  -7   1  14      228.45      250.25     29.49 o
  -6   1  14      265.08      287.38     11.11 o
  -5   1  14      179.16      145.49      8.67 o
  -4   1  14       50.09       46.35      5.48 o
  -3   1  14     1312.07     1374.34     41.29 o
  -2   1  14     1847.18     1731.50     54.63 o
  -1   1  14        8.13        7.23      2.40 o
   0   1  14      135.72      141.70      4.26 o
   1   1  14       39.97       35.00      1.91 o
   2   1  14     2215.87     2218.65     23.24 o
   3   1  14     1730.86     1795.44     19.61 o
   4   1  14      924.68      909.55     26.61 o
   5   1  14       77.31       80.31     33.81 o
   6   1  14      973.22      922.91     26.58 o
   7   1  14      775.82      880.02     35.56 o
   8   1  14      130.71      139.46     14.81 o
   9   1  14        6.51        0.00      8.14 o
  -9   2  14      159.09      160.63     31.37 o
  -8   2  14      300.47      276.83     15.54 o
  -7   2  14      163.47      155.62     33.97 o
  -6   2  14       10.89        5.67     11.31 o
  -5   2  14       63.23       58.49     11.31 o
  -4   2  14     1031.18      994.86     52.56 o
  -3   2  14      155.45      147.08      4.32 o
  -2   2  14       22.80       16.53      2.01 o
  -1   2  14      233.12      250.98      6.04 o
   0   2  14       71.08       74.25      3.25 o
   1   2  14      222.37      241.72      9.36 o
   2   2  14      215.95      235.13      7.44 o
   3   2  14      216.37      206.98      4.32 o
   4   2  14      240.64      207.67      8.99 o
   5   2  14      386.75      405.05      9.75 o
   6   2  14      372.52      346.93     12.77 o
   7   2  14        9.57       21.07      8.14 o
   8   2  14        0.52       34.82     13.83 o
   9   2  14       46.99       26.04      9.93 o
  -9   3  14        9.97       15.09     19.57 o
  -8   3  14        2.71       -2.20      3.46 o
  -7   3  14       61.18       47.96     10.25 o
  -6   3  14       17.89        2.17      4.43 o
  -5   3  14       92.65       89.13     12.08 o
  -4   3  14      125.52      107.60     16.68 o
  -3   3  14      416.96      449.60     42.92 o
  -2   3  14        7.99       15.46      2.85 o
  -1   3  14       17.45       17.09      1.51 o
   0   3  14       26.17       28.63      8.50 o
   1   3  14      267.68      239.43      4.87 o
   2   3  14      494.40      462.01     18.43 o
   3   3  14       65.12       62.71      4.47 o
   4   3  14        0.73        3.13      2.34 o
   5   3  14        2.21        6.15      4.84 o
   6   3  14      259.93      203.41     15.46 o
   7   3  14      500.05      440.74     17.98 o
   8   3  14        5.22       -8.54      5.70 o
  -8   4  14      119.88      127.66     26.65 o
  -7   4  14        8.94        7.33      8.58 o
  -6   4  14       22.12        8.92      6.51 o
  -5   4  14      243.29      255.59     14.65 o
  -4   4  14      409.25      384.93     35.80 o
  -3   4  14      444.79      352.00     31.61 o
  -2   4  14       28.50       27.61     12.69 o
  -1   4  14      378.81      352.26     10.59 o
   0   4  14      332.84      343.67     24.57 o
   1   4  14      273.43      239.44      6.99 o
   2   4  14      203.62      205.05      5.21 o
   3   4  14        0.36        1.18      3.21 o
   4   4  14        0.03        4.36      2.40 o
   5   4  14      361.42      354.77     13.11 o
   6   4  14      107.37      125.05     10.82 o
   7   4  14       15.94       37.26      6.59 o
   8   4  14       61.81       65.17     12.45 o
  -8   5  14        1.13       -4.24      5.50 o
  -7   5  14      402.90      435.45     17.66 o
  -6   5  14       74.69       61.91      8.89 o
  -5   5  14       22.53       46.17      6.83 o
  -4   5  14       75.83      121.94     11.27 o
  -3   5  14      101.31       92.13      6.96 o
  -2   5  14     1852.60     1816.81     43.64 o
  -1   5  14       31.34       51.13     20.75 o
   0   5  14       65.71       61.11     22.09 o
   1   5  14       33.17       34.20      9.76 o
   2   5  14     1091.57     1015.91     78.27 o
   3   5  14      458.38      400.99     35.51 o
   4   5  14        0.71        1.63      2.24 o
   5   5  14        5.27       -2.81      4.88 o
   6   5  14       47.55       38.32      6.35 o
   7   5  14      209.14      188.27     15.62 o
   8   5  14       63.28       46.46      7.40 o
  -7   6  14        0.66       13.75      8.87 o
  -6   6  14       67.70       84.58      9.29 o
  -5   6  14        5.90        4.57      7.28 o
  -4   6  14       18.81       33.97      5.99 o
  -3   6  14       64.86       72.79     19.61 o
  -2   6  14       37.85       40.77      5.38 o
  -1   6  14      215.01      173.82     11.27 o
   0   6  14      141.77      144.68     15.87 o
   1   6  14      937.90      895.52     96.29 o
   2   6  14       17.28       21.56      6.06 o
   3   6  14       26.60       28.48      4.97 o
   4   6  14       76.83       66.16      5.82 o
   5   6  14       72.11       25.22      6.59 o
   7   6  14       15.56       17.82      7.24 o
  -6   7  14        1.69        3.91     19.45 o
  -5   7  14       16.82        0.96      4.67 o
  -4   7  14        0.96        1.63      3.51 o
  -3   7  14        0.02        2.75      8.87 o
  -2   7  14       28.31       32.06     24.82 o
  -1   7  14       67.27       72.50     20.26 o
   0   7  14       11.67        8.93      4.47 o
   1   7  14       12.40       38.60      5.35 o
   2   7  14        8.51       13.15      8.14 o
   3   7  14      172.83      150.50     12.11 o
   4   7  14      114.05      126.41     17.33 o
   5   7  14       73.75       77.53     35.31 o
   6   7  14       14.32       35.88      8.22 o
  -5   8  14       56.23       49.25     14.32 o
  -4   8  14       19.94       20.24      6.51 o
  -3   8  14       11.74       12.62      5.26 o
  -2   8  14       59.87        7.71     12.98 o
  -1   8  14        2.24       -2.14      4.52 o
   0   8  14       39.00       38.64      6.83 o
   1   8  14        2.37       26.37     26.44 o
   2   8  14       53.05       46.34      7.70 o
   3   8  14        5.48        4.28      6.00 o
   4   8  14        5.69        6.43      4.96 o
   5   8  14       51.84       60.21     12.37 o
  -3   9  14        0.11        6.43      5.54 o
  -2   9  14       22.06        1.02      4.19 o
  -1   9  14        0.53       -4.10      4.11 o
   0   9  14        1.28        6.23      3.91 o
   1   9  14        3.90        6.87     13.83 o
   2   9  14        4.31       14.65      5.70 o
   3   9  14       13.31        0.81      8.22 o
  -8   1  15        5.99       27.34     31.81 o
  -7   1  15       11.20        5.78      4.88 o
  -6   1  15        0.01       -0.52      4.43 o
  -5   1  15       39.13       45.20      4.88 o
  -4   1  15      128.68      112.99      7.51 o
  -3   1  15       25.75       14.91      3.74 o
  -2   1  15      175.18      189.51      9.84 o
  -1   1  15     2156.13     2123.65     40.76 o
   0   1  15       23.92       24.68      3.25 o
   1   1  15       61.09       46.75      1.98 o
   2   1  15      307.42      286.14     10.62 o
   3   1  15      746.76      698.79      9.84 o
   4   1  15       30.76       19.98      1.69 o
   5   1  15       53.55       77.89     15.74 o
   6   1  15       28.16       20.34      5.70 o
   7   1  15        7.71       -2.44      7.32 o
   9   1  15        0.03       -8.95      7.32 o
  -9   2  15       15.79       35.88      8.87 o
  -8   2  15       29.46       22.27      7.69 o
  -7   2  15        1.12       -4.07      3.03 o
  -6   2  15        4.60        5.66      5.70 o
  -5   2  15       11.58       13.66      4.52 o
  -4   2  15       15.38       -1.86      8.50 o
  -3   2  15       34.06       27.46      8.05 o
  -2   2  15      168.27      141.89      7.36 o
  -1   2  15      212.93      198.34     12.00 o
   0   2  15      297.46      262.47      7.11 o
   1   2  15      312.37      306.76     24.16 o
   2   2  15       17.11       12.72      5.70 o
   3   2  15       38.33       42.66     10.17 o
   4   2  15      387.24      406.99      8.52 o
   5   2  15       41.80       40.08      2.68 o
   6   2  15      193.63      193.72      7.97 o
   8   2  15        9.79       -7.32      5.70 o
  -8   3  15       71.21       56.36      7.40 o
  -7   3  15       90.49       87.72     21.48 o
  -6   3  15       40.76       55.38      7.65 o
  -5   3  15       79.35       84.50      6.84 o
  -4   3  15       15.31        2.74      8.50 o
  -3   3  15      316.57      308.35     10.27 o
  -2   3  15      201.71      191.25      6.63 o
  -1   3  15      138.96      135.42      5.18 o
   0   3  15        3.03        2.03      1.73 o
   1   3  15       36.31       33.68      2.79 o
   2   3  15     1727.01     1788.44     24.33 o
   3   3  15      845.63      849.46     41.86 o
   4   3  15        8.80        2.44      4.15 o
   5   3  15      200.61      185.30     11.59 o
   6   3  15      290.37      301.77     13.91 o
   7   3  15        0.90       -8.67      5.78 o
   8   3  15       48.45       68.43     12.29 o
  -8   4  15       58.67       73.11     30.55 o
  -7   4  15      108.95      130.07      9.63 o
  -6   4  15        0.00        2.47     14.60 o
  -5   4  15       22.76       52.07      8.22 o
  -4   4  15       23.21       21.96     11.31 o
  -3   4  15      220.59      193.02     23.27 o
  -2   4  15        1.35        2.41      3.25 o
  -1   4  15        3.00        3.48      2.83 o
   0   4  15      214.89      182.57     11.15 o
   1   4  15      487.98      430.70     10.81 o
   2   4  15       65.12       55.22      3.58 o
   3   4  15       10.06        4.52      1.59 o
   4   4  15       65.63       78.56      4.38 o
   5   4  15        0.45        0.00      8.14 o
   6   4  15        0.11        4.80      3.99 o
   7   4  15       61.50       52.07     14.81 o
   8   4  15       65.59       67.45     18.71 o
  -7   5  15      350.43      432.86     82.38 o
  -6   5  15       91.29      147.60     43.85 o
  -5   5  15        4.03        1.55      8.46 o
  -4   5  15       12.89       10.58      5.78 o
  -3   5  15       48.14       39.40      5.17 o
  -2   5  15      956.93     1031.03     35.68 o
  -1   5  15      476.94      460.13     12.37 o
   0   5  15     1346.79     1290.10     26.69 o
   1   5  15      104.85       98.16      5.15 o
   2   5  15      255.04      240.09      8.04 o
   3   5  15      530.17      545.54     14.03 o
   4   5  15      116.54      144.20     13.38 o
   5   5  15      193.22      233.75     13.10 o
   6   5  15       85.80       98.53     12.45 o
   7   5  15        7.49       10.58      5.78 o
  -7   6  15       68.76       40.01     10.69 o
  -6   6  15       28.21        8.75      4.62 o
  -5   6  15       80.18       53.46      7.38 o
  -4   6  15      297.28      363.32     19.57 o
  -3   6  15      106.27      138.50     14.77 o
  -2   6  15       39.61       14.26     21.93 o
  -1   6  15      122.79      118.80      7.47 o
   0   6  15      123.13      151.25     14.77 o
   1   6  15       39.38       59.22      9.32 o
   2   6  15       38.24       46.83      4.66 o
   3   6  15      480.84      446.76     19.28 o
   4   6  15      161.63      104.31      8.71 o
   5   6  15       10.84       24.33      6.51 o
   6   6  15       14.27       15.46      7.40 o
   7   6  15       89.58       84.37      9.93 o
  -6   7  15      267.28      297.55     23.23 o
  -5   7  15      164.33      146.94     14.16 o
  -4   7  15       97.17      106.40      9.09 o
  -3   7  15        2.88       -6.22      4.15 o
  -2   7  15      296.72      315.17     23.15 o
  -1   7  15      245.51      235.40     11.44 o
   0   7  15       17.97       12.04      3.67 o
   1   7  15       93.95       77.97     13.51 o
   2   7  15      249.48      238.03     52.60 o
   3   7  15      289.80      313.13     30.23 o
   5   7  15       22.15        2.44      5.70 o
   6   7  15        1.17       -7.20      4.80 o
  -5   8  15       30.79       19.22     19.12 o
  -4   8  15       28.99       37.01      6.41 o
  -3   8  15       14.71       31.17      8.28 o
  -2   8  15      239.90      273.46     18.06 o
  -1   8  15       27.01       33.66      9.40 o
   0   8  15       68.20       80.31     26.12 o
   1   8  15        1.13       -1.22      5.75 o
   2   8  15       11.23       20.52     24.08 o
   3   8  15        0.09        9.84      8.95 o
   4   8  15       43.68       31.57      7.40 o
  -3   9  15       90.69       90.93     12.14 o
  -2   9  15      327.32      343.62     35.76 o
  -1   9  15       50.98       44.11     11.39 o
   0   9  15        4.43       -6.43      4.29 o
   1   9  15       59.34       57.60      9.11 o
   2   9  15        1.89        4.07      8.22 o
   3   9  15        4.69       -7.44      4.96 o
  -9   0  16        0.20      -13.30      8.87 o
  -8   0  16      356.51      391.84     24.82 o
  -7   0  16      432.90      472.39     18.63 o
  -6   0  16     1168.68     1085.37     30.10 o
  -5   0  16       55.64       62.00      4.96 o
  -4   0  16     1021.99      963.09     24.82 o
  -3   0  16     1536.78     1443.53     43.37 o
  -2   0  16      181.95      202.59      8.95 o
  -1   0  16       38.98       48.00      3.17 o
   0   0  16     1901.71     1934.63     32.63 o
   1   0  16      697.19      715.83     13.75 o
   2   0  16     1313.92     1195.13     19.69 o
   3   0  16     3611.38     3649.83     58.58 o
   4   0  16      136.73      172.16     18.71 o
   5   0  16      925.61      820.13     48.98 o
   6   0  16      239.92      312.76     26.20 o
   7   0  16      364.43      379.56     30.02 o
   8   0  16      786.20      848.12     61.51 o
  -9   1  16       20.58       -8.86     16.23 o
  -8   1  16      377.91      365.58     16.58 o
  -7   1  16       12.90        1.63      7.40 o
  -6   1  16        4.90        4.56     22.74 o
  -5   1  16       78.07       88.86      7.40 o
  -4   1  16     1369.82     1392.51     46.78 o
  -3   1  16      172.31      182.50     13.02 o
  -2   1  16       97.81      101.41      3.92 o
  -1   1  16      981.78      988.40     36.61 o
   0   1  16     1881.78     1857.59     43.16 o
   1   1  16     1178.80     1068.24     17.75 o
   2   1  16      302.34      318.62     16.84 o
   3   1  16      798.96      769.44     10.59 o
   4   1  16     3450.36     3468.78     46.80 o
   5   1  16      354.96      372.28     15.00 o
   6   1  16       48.54       63.30      9.52 o
   7   1  16       34.36       46.46      8.95 o
   8   1  16      162.06      129.53     20.10 o
  -8   2  16        0.46       -8.67      5.78 o
  -7   2  16      186.57      136.02     12.86 o
  -6   2  16      449.45      430.97     13.60 o
  -5   2  16       53.96       61.74     10.50 o
  -4   2  16       12.35       -1.77      8.87 o
  -3   2  16        0.33        3.43      1.99 o
  -2   2  16      703.61      738.04     21.64 o
  -1   2  16       66.75       55.18      2.72 o
   0   2  16       45.24       50.17      7.04 o
   1   2  16       11.20        6.53      1.70 o
   2   2  16      764.45      738.97     11.15 o
   3   2  16     1436.89     1425.66     28.19 o
   4   2  16        0.67        1.22      2.30 o
   5   2  16      661.57      621.09     15.89 o
   6   2  16      836.03      767.08     22.13 o
   7   2  16      642.60      638.69     30.27 o
   8   2  16      134.65      136.77     14.65 o
  -8   3  16        9.80       22.56     15.38 o
  -7   3  16       19.83       20.50      4.69 o
  -6   3  16       49.46       84.65     10.13 o
  -5   3  16      333.57      358.94     51.58 o
  -4   3  16       11.44       14.93      3.62 o
  -3   3  16       32.15       34.94     14.28 o
  -2   3  16      145.30      148.02     18.67 o
  -1   3  16      254.12      236.48      8.00 o
   0   3  16        0.61        0.22      6.88 o
   1   3  16       93.19       91.15     20.71 o
   2   3  16      131.70      120.02     19.65 o
   3   3  16      200.81      196.47      6.02 o
   4   3  16      109.46      151.17      9.11 o
   5   3  16      172.28      215.77     11.72 o
   6   3  16        0.09       -3.66      2.44 o
   7   3  16        1.40        4.80      7.24 o
   8   3  16       32.21       23.51      8.87 o
  -8   4  16        3.29        0.56     15.82 o
  -7   4  16       24.46       19.72      8.99 o
  -6   4  16      124.66      160.64     15.13 o
  -5   4  16        2.32       10.90      5.70 o
  -4   4  16      396.12      382.65     26.56 o
  -3   4  16      371.35      358.55     19.93 o
  -2   4  16     1066.17     1166.88     62.89 o
  -1   4  16      841.51      834.56     17.02 o
   0   4  16      106.80       98.38     15.87 o
   1   4  16      458.82      487.86     20.91 o
   2   4  16      659.52      583.34     21.56 o
   3   4  16     1145.29     1092.83     19.47 o
   4   4  16       18.71       20.52      2.12 o
   5   4  16      238.01      263.45     14.81 o
   6   4  16       84.83       67.45      7.49 o
   7   4  16      179.38      170.70     20.83 o
   8   4  16       17.40       21.07      8.14 o
  -7   5  16        0.18       -9.04      6.03 o
  -6   5  16       44.49       43.63     20.91 o
  -5   5  16      317.32      273.91     25.39 o
  -4   5  16      502.29      406.03     20.91 o
  -3   5  16      457.83      480.69     15.47 o
  -2   5  16      132.97      137.29      8.66 o
  -1   5  16       66.71       62.21      8.58 o
   0   5  16      704.38      633.33     81.85 o
   1   5  16      399.17      369.34     10.77 o
   2   5  16       54.82       54.09     13.42 o
   3   5  16        1.08       -6.07      4.05 o
   4   5  16       21.43       19.39      5.29 o
   5   5  16       94.82       73.23      8.79 o
   6   5  16        5.94        4.07      6.59 o
   7   5  16      104.99      113.18     11.55 o
  -6   6  16       31.97        6.86      7.28 o
  -5   6  16        1.71       -1.86      8.58 o
  -4   6  16      231.05      231.03     14.32 o
  -3   6  16      222.24      249.10     11.41 o
  -2   6  16      353.03      331.24     13.17 o
  -1   6  16      901.95      820.55     29.41 o
   0   6  16       11.01       30.02      5.38 o
   1   6  16       96.67      111.70      8.46 o
   2   6  16       31.38       19.82      3.76 o
   3   6  16       19.42       12.22      4.09 o
   4   6  16        0.09       -5.78      5.78 o
   5   6  16       12.93        0.00      8.14 o
   6   6  16       19.14        5.78      8.22 o
  -5   7  16        1.90       21.07      7.32 o
  -4   7  16        5.14        9.13      4.52 o
  -3   7  16        8.48       26.79     21.15 o
  -2   7  16      118.19      103.43     15.78 o
  -1   7  16       45.05       54.95     38.36 o
   0   7  16        0.75        0.31      6.88 o
   1   7  16       49.91       33.00      6.96 o
   2   7  16        9.96        8.21      7.32 o
   3   7  16       48.99       30.57      5.54 o
   4   7  16       23.64       42.40      5.48 o
   5   7  16       31.54       18.79      8.14 o
  -4   8  16       50.73       62.34     37.71 o
  -3   8  16       79.60       86.43      9.78 o
  -2   8  16        5.50       -1.66      6.88 o
  -1   8  16       62.78       82.54     24.00 o
   0   8  16        9.75        7.96      4.31 o
   1   8  16       63.67       68.43     12.29 o
   2   8  16       73.10       93.09      9.67 o
   3   8  16        0.11       12.65     24.04 o
  -2   9  16       67.33       88.91     30.47 o
  -1   9  16       48.47       22.69     11.02 o
   1   9  16      115.91      136.68     44.99 o
   2   9  16       77.52       56.66     10.50 o
  -8   1  17        4.33       39.24     10.62 o
  -7   1  17        9.13        2.95     17.41 o
  -6   1  17        4.64        1.52      4.24 o
  -5   1  17       59.11       59.56     10.98 o
  -4   1  17      599.53      574.31     29.66 o
  -3   1  17       50.02       65.23     20.26 o
  -2   1  17       12.13       18.03      3.08 o
  -1   1  17       83.23       99.20      3.95 o
   0   1  17      158.66      191.55      5.70 o
   1   1  17       87.07      103.39     11.27 o
   2   1  17       48.24       48.19      3.21 o
   3   1  17       40.18       35.73      2.18 o
   4   1  17       52.20       63.09      5.70 o
   5   1  17      632.75      528.53     22.29 o
   6   1  17      127.75      107.24     11.23 o
   7   1  17       44.11       29.37      7.40 o
   8   1  17        3.47      -14.65      9.76 o
  -8   2  17        0.00       -5.61      7.28 o
  -7   2  17      135.95      161.42     13.02 o
  -6   2  17       46.56       39.00     12.25 o
  -5   2  17        0.96        3.58      6.51 o
  -4   2  17       12.95       22.30      3.02 o
  -3   2  17       90.71      109.93     18.51 o
  -2   2  17       64.42       59.95      3.72 o
  -1   2  17       31.62       31.11      3.13 o
   0   2  17      362.68      371.23      8.12 o
   1   2  17      525.21      567.45     11.03 o
   2   2  17      302.46      302.42      5.88 o
   3   2  17        2.28        2.85      1.22 o
   4   2  17        4.51       12.58      4.88 o
   5   2  17       71.06       62.40      4.96 o
   6   2  17      156.33      153.29     12.04 o
   7   2  17       93.89       81.28     11.31 o
   8   2  17       23.66       63.30     10.41 o
  -8   3  17        6.85       12.42     11.80 o
  -7   3  17       86.38       93.03      6.80 o
  -6   3  17      123.80      132.98     13.55 o
  -5   3  17      154.90      168.72     13.34 o
  -4   3  17      232.80      196.21     11.21 o
  -3   3  17      300.07      279.93     15.01 o
  -2   3  17      111.27       89.84      7.00 o
  -1   3  17      255.49      267.18     13.99 o
   0   3  17      344.45      331.22      7.84 o
   1   3  17      217.67      224.48     24.65 o
   2   3  17      109.34      108.19     20.10 o
   3   3  17       40.64       28.77      4.84 o
   4   3  17       15.48       16.17      9.72 o
   5   3  17        2.18        0.00      8.14 o
   6   3  17        0.95       -2.44      2.44 o
   7   3  17        3.65        9.84      8.22 o
  -7   4  17       86.98      100.64     17.57 o
  -6   4  17       33.51       52.91     20.67 o
  -5   4  17       54.41       61.62      6.79 o
  -4   4  17       52.08       71.76      7.69 o
  -3   4  17      426.39      400.19     52.44 o
  -2   4  17      136.54      126.97      7.71 o
  -1   4  17      393.01      400.38     14.76 o
   0   4  17       37.64       29.62      8.10 o
   1   4  17        7.39       14.35      5.25 o
   2   4  17      615.75      616.44     12.78 o
   3   4  17       53.52       84.88      8.99 o
   4   4  17      239.51      263.49     11.55 o
   5   4  17       77.41       86.49     13.26 o
   6   4  17        5.13       -6.10      4.07 o
   7   4  17       82.48       -5.78      7.40 o
  -7   5  17       44.79       58.34      9.40 o
  -6   5  17       40.37       10.21      5.78 o
  -5   5  17      111.41      118.52     25.63 o
  -4   5  17      236.75      243.55     10.65 o
  -3   5  17       64.65       77.56      6.56 o
  -2   5  17        1.67        3.10      3.68 o
  -1   5  17      342.06      356.31     20.99 o
   0   5  17     1660.57     1609.57     72.49 o
   1   5  17       86.32       71.89      4.53 o
   2   5  17        0.94        0.21      1.99 o
   3   5  17       88.66      127.64     25.87 o
   4   5  17       60.35       53.38     10.70 o
   5   5  17      157.96      148.32     12.53 o
   6   5  17       58.85       74.69     15.30 o
  -6   6  17       74.13       81.25     11.35 o
  -5   6  17        0.20        9.70      6.78 o
  -4   6  17       66.26      115.44     15.54 o
  -3   6  17      185.34      152.80     13.87 o
  -2   6  17      502.97      446.20     15.33 o
  -1   6  17       38.49       63.18     20.83 o
   0   6  17       12.78        9.73      4.06 o
   1   6  17      329.59      318.57     12.57 o
   2   6  17      207.59      235.62     11.67 o
   3   6  17       58.85       58.76     12.61 o
   4   6  17       67.77       37.26     11.47 o
   5   6  17        0.02       -9.76      6.51 o
   6   6  17       71.82      104.88     11.07 o
  -5   7  17       89.13      144.86     66.80 o
  -4   7  17       81.09       78.34     15.46 o
  -3   7  17       10.59       26.82      9.72 o
  -2   7  17       31.16       45.40      7.35 o
  -1   7  17      176.53      218.85     12.46 o
   0   7  17      325.49      265.85     25.47 o
   1   7  17      202.28      189.17     12.33 o
   2   7  17        6.05       15.06      9.40 o
   3   7  17        0.33       -4.52      5.08 o
   4   7  17       34.92       31.20      5.35 o
   5   7  17      212.97      235.46     17.49 o
  -4   8  17       27.64       25.86      5.40 o
  -3   8  17        3.71        2.44      6.51 o
  -2   8  17      135.31      146.95     15.19 o
  -1   8  17       89.65       99.10      9.26 o
   0   8  17        0.00       -7.20      4.80 o
   1   8  17       51.80       96.24     26.52 o
   2   8  17       37.84       36.53      6.59 o
   3   8  17       24.83       -0.52      8.95 o
   0   9  17        3.03       -8.42      5.61 o
  -8   0  18       23.31       13.75      6.59 o
  -7   0  18      161.52      134.74     15.21 o
  -6   0  18      845.34      859.84     33.44 o
  -5   0  18      402.16      392.98     21.48 o
  -4   0  18        6.11       28.48      6.43 o
  -3   0  18       24.49        5.78      4.88 o
  -2   0  18      781.65      768.71     26.85 o
  -1   0  18      165.85      124.40      8.87 o
   0   0  18      136.46      113.18      4.88 o
   1   0  18      355.46      342.70      8.46 o
   2   0  18      230.47      220.00      9.28 o
   3   0  18     1130.92     1173.57     23.43 o
   4   0  18      253.95      114.40     15.30 o
   5   0  18       10.38       25.22     11.47 o
   6   0  18      471.63      495.01     33.03 o
   7   0  18      713.69      815.25     58.66 o
   8   0  18      210.69      169.15     22.29 o
  -8   1  18      435.56      433.58     27.34 o
  -7   1  18      171.36      181.28     15.95 o
  -6   1  18      131.43      178.83     19.49 o
  -5   1  18      329.29      329.52     28.15 o
  -4   1  18     3005.75     3011.28     94.26 o
  -3   1  18     1377.91     1381.70     34.51 o
  -2   1  18      208.33      209.55      9.35 o
  -1   1  18      451.80      429.15      8.52 o
   0   1  18       78.44       65.20      4.60 o
   1   1  18     1069.62     1022.95     16.86 o
   2   1  18      776.66      804.06     12.44 o
   3   1  18        0.54        6.66      3.25 o
   4   1  18      121.97      106.58      6.51 o
   5   1  18        0.17       17.09      8.95 o
   6   1  18      154.67      141.49     17.66 o
   7   1  18       47.14       26.93     13.91 o
   8   1  18        0.19      -12.20      8.14 o
  -8   2  18       10.50       26.01      7.51 o
  -7   2  18        1.62        1.03      8.95 o
  -6   2  18      131.49      172.76     38.36 o
  -5   2  18        0.16       -0.18      3.51 o
  -4   2  18      212.61      209.50     18.14 o
  -3   2  18     1064.98     1000.98     56.95 o
  -2   2  18       25.85       32.24      3.97 o
  -1   2  18        0.63        7.57      1.70 o
   0   2  18      303.77      246.54     18.67 o
   1   2  18       43.78       32.13      4.03 o
   2   2  18      482.66      430.25     15.82 o
   3   2  18       33.85       29.78      2.10 o
   4   2  18      356.18      406.65     19.53 o
   6   2  18        8.70       30.92      8.22 o
   7   2  18       97.45       85.43     12.12 o
  -8   3  18      119.30       79.74     11.23 o
  -7   3  18       94.53      132.75     12.69 o
  -6   3  18       32.09       49.90     20.06 o
  -5   3  18        1.04        3.95      5.70 o
  -4   3  18      138.02      141.09     22.62 o
  -3   3  18      666.54      539.52     30.84 o
  -2   3  18        0.03        1.14      2.71 o
  -1   3  18        0.67      -10.21     13.38 o
   0   3  18        3.81        2.44      2.81 o
   1   3  18     1123.33     1044.70     49.96 o
   2   3  18      195.89      202.22     29.09 o
   3   3  18      147.23      161.94      6.89 o
   4   3  18        0.06       12.94      4.07 o
   5   3  18      285.90      310.72     12.04 o
   6   3  18      165.38      189.00     23.51 o
   7   3  18       64.02       65.17     13.83 o
  -7   4  18       26.55        3.02      5.14 o
  -6   4  18       77.71       75.62     29.62 o
  -5   4  18       75.97       95.20     21.24 o
  -4   4  18       41.33       35.40     17.53 o
  -3   4  18        0.01        0.74     14.20 o
  -2   4  18      244.52      289.09     27.62 o
  -1   4  18       11.53        2.44      3.34 o
   0   4  18       30.30       29.25      7.20 o
   1   4  18      329.38      311.47     12.16 o
   2   4  18      200.62      207.73      9.11 o
   3   4  18      652.87      676.71     17.28 o
   4   4  18        0.35       -0.81      6.59 o
   5   4  18        2.67        0.00      8.14 o
   7   4  18       67.50       55.41     10.58 o
  -7   5  18       67.35       14.65      9.84 o
  -6   5  18       61.07       39.70     12.20 o
  -5   5  18        0.23        2.04      5.21 o
  -4   5  18       53.48       76.84     26.52 o
  -3   5  18       11.32        4.04      4.54 o
  -2   5  18        0.51       10.72      9.32 o
  -1   5  18        0.66       -0.69      3.15 o
   0   5  18        0.35       13.48      8.10 o
   1   5  18      337.74      313.88     11.44 o
   2   5  18       21.34        4.84      3.66 o
   3   5  18        6.18        9.57      8.95 o
   4   5  18       24.95       12.94      4.88 o
   5   5  18      114.52      126.27     11.55 o
   6   5  18      141.71      173.63     12.77 o
  -6   6  18        0.01       -8.53      5.68 o
  -5   6  18        2.41       12.90      6.60 o
  -4   6  18       68.51       57.70      8.09 o
  -3   6  18       24.88        2.01      5.70 o
  -2   6  18       54.14       60.66      6.93 o
  -1   6  18      233.16      222.94     33.11 o
   0   6  18       45.10       54.07      8.42 o
   1   6  18        1.31        3.70      2.88 o
   2   6  18       25.63       35.19     15.13 o
   3   6  18       82.05       97.39      6.76 o
   4   6  18        0.01      -12.08      8.05 o
   5   6  18        0.29        8.14      4.88 o
   6   6  18       11.41       -2.44      4.96 o
  -5   7  18       51.06       73.00      9.65 o
  -4   7  18      109.34      114.48     12.77 o
  -3   7  18       17.47       16.84      6.23 o
  -2   7  18        2.88        0.41      7.73 o
  -1   7  18       97.30      107.36      9.60 o
   0   7  18        9.19       -5.78      6.59 o
   1   7  18       41.79       77.21     10.50 o
   2   7  18        0.06       -3.52      6.96 o
   3   7  18        9.75       19.87      6.06 o
   4   7  18        9.66       17.82      6.51 o
  -3   8  18       34.48       50.18     17.45 o
  -2   8  18        3.01       13.35      8.46 o
  -1   8  18       59.63       37.86     15.09 o
   0   8  18        4.25       -4.87     10.09 o
   1   8  18       24.58       34.82     11.47 o
   2   8  18        0.99        3.25      5.61 o
   3   8  18      107.53      109.60     15.54 o
  -8   1  19       57.67       72.36     17.49 o
  -7   1  19        1.27        9.58      5.41 o
  -6   1  19       59.21       95.61     21.93 o
  -5   1  19       31.08       28.20      5.24 o
  -4   1  19      203.75      175.72     15.46 o
  -3   1  19      955.11      985.05     63.22 o
  -2   1  19       96.26      126.00      7.85 o
  -1   1  19       51.19       38.23      6.55 o
   0   1  19       47.14       36.57      2.86 o
   1   1  19      135.05      159.69      6.43 o
   2   1  19       75.27       65.32      6.18 o
   3   1  19       33.54       30.92      6.47 o
   4   1  19       24.23       19.73      2.56 o
   5   1  19        0.77        8.95     10.58 o
   6   1  19        5.79       -9.76      6.51 o
   7   1  19       67.64       73.23     13.67 o
  -7   2  19      273.37      320.76     56.51 o
  -6   2  19       51.50       31.69      7.17 o
  -5   2  19       93.26      114.44     27.26 o
  -4   2  19        9.47        1.69      6.96 o
  -3   2  19       77.70       76.07      9.80 o
  -2   2  19      471.65      432.23     59.31 o
  -1   2  19     1081.00     1163.97     29.17 o
   0   2  19      832.68      782.83     14.55 o
   1   2  19       24.06       17.96      2.13 o
   2   2  19       17.73       33.85      4.15 o
   3   2  19      130.46      125.05     16.39 o
   4   2  19      155.25      160.37      7.97 o
   5   2  19       59.46       73.23      9.76 o
   6   2  19       66.12       72.25      9.68 o
   7   2  19        8.42       20.34      9.76 o
  -7   3  19       20.53        0.42      4.57 o
  -6   3  19       13.38       12.20      5.10 o
  -5   3  19        0.03        8.12      4.00 o
  -4   3  19       17.20       19.07      4.82 o
  -3   3  19      832.46      800.25     19.45 o
  -2   3  19      427.79      445.00     13.60 o
  -1   3  19       74.07       66.24     17.45 o
   0   3  19       77.29       78.72     26.61 o
   1   3  19      152.69      155.39      9.80 o
   2   3  19       96.05      103.02     18.27 o
   3   3  19        1.95        8.52      6.10 o
   4   3  19      103.11       95.19      7.24 o
   5   3  19        2.24        2.44      2.44 o
   6   3  19       11.58        7.32      6.51 o
   7   3  19       29.15       43.04      9.76 o
  -7   4  19      146.79      110.84     36.53 o
  -6   4  19       13.50       30.92     13.02 o
  -5   4  19        0.06       -0.70      3.74 o
  -4   4  19       70.53       62.75      7.16 o
  -3   4  19       64.18       58.84      6.03 o
  -2   4  19      326.17      364.52     14.20 o
  -1   4  19      164.76      193.15     21.76 o
   0   4  19       19.44       24.33      4.25 o
   1   4  19      677.59      664.96     17.74 o
   2   4  19       14.94       13.06      3.92 o
   3   4  19      262.81      283.94     15.82 o
   4   4  19        1.34        6.43      4.07 o
   5   4  19       24.71       80.71     14.89 o
   7   4  19       73.89       74.69     16.27 o
  -6   5  19      123.21      119.89     26.04 o
  -5   5  19       43.84       72.67     12.98 o
  -4   5  19      145.59      149.27      9.82 o
  -3   5  19      601.16      578.00     53.17 o
  -2   5  19      583.96      600.09     66.72 o
  -1   5  19        0.01       -4.72      3.15 o
   0   5  19        3.94        8.10      4.84 o
   1   5  19       43.86       41.30      4.62 o
   2   5  19        4.30       12.94      9.72 o
   3   5  19       62.26       56.00     13.87 o
   4   5  19       55.27       77.21      9.03 o
   5   5  19       13.36       30.02      9.68 o
   6   5  19       80.03       99.10     10.82 o
  -5   6  19      108.25      148.22     30.55 o
  -4   6  19      182.08      320.25     18.51 o
  -3   6  19       21.71       50.60     25.18 o
  -2   6  19      214.23      237.56     15.62 o
  -1   6  19     1082.99     1199.50     41.58 o
   0   6  19      561.96      557.67     16.67 o
   1   6  19       12.96        6.08      4.32 o
   2   6  19      212.89      298.00     36.37 o
   3   6  19      532.96      535.90     21.46 o
   4   6  19      776.01      825.01     50.77 o
   5   6  19      265.37      260.69     24.90 o
  -4   7  19       68.88       47.60     10.29 o
  -3   7  19      164.58      180.08     22.33 o
  -2   7  19       12.63       -2.05     13.38 o
  -1   7  19        4.07       -1.70      3.46 o
   0   7  19      233.07      206.66     16.44 o
   1   7  19      505.28      581.80     23.92 o
   2   7  19      375.45      414.99     24.21 o
   3   7  19       31.16       13.11      8.91 o
   4   7  19       61.70       67.45     14.56 o
  -2   8  19      237.07      230.26     52.23 o
  -1   8  19       88.02      106.16     20.30 o
   0   8  19        9.04       14.65      8.95 o
   1   8  19        2.99       25.38      6.11 o
  -7   0  20      109.97      104.88     12.86 o
  -6   0  20      168.24      196.98     18.39 o
  -5   0  20        7.05       10.58      6.51 o
  -4   0  20        1.43       10.58      6.51 o
  -3   0  20      541.26      515.51     23.35 o
  -2   0  20        4.82        4.80      4.88 o
  -1   0  20        4.31        0.00      8.14 o
   0   0  20      606.55      634.38     18.71 o
   1   0  20     1174.50     1224.91     25.95 o
   2   0  20      559.66      454.00     14.56 o
   4   0  20      603.82      643.01     37.59 o
   5   0  20      160.43      166.22     19.85 o
   6   0  20       12.02       -4.80     10.50 o
   7   0  20       12.53       30.02     14.65 o
  -7   1  20      178.04      207.45     13.06 o
  -6   1  20      172.17      196.18     16.04 o
  -5   1  20        0.22        0.62      9.72 o
  -4   1  20      237.47      224.70     21.24 o
  -3   1  20       23.00       26.93      5.12 o
  -2   1  20      122.19      138.88      7.23 o
  -1   1  20       42.83       43.97      2.86 o
   0   1  20        1.21       -2.33      3.62 o
   1   1  20       25.46       20.49      8.22 o
   2   1  20       19.92       22.47      2.66 o
   3   1  20      360.90      371.50     12.04 o
   4   1  20      190.12      185.10      9.28 o
   5   1  20       53.55       22.70     14.65 o
   7   1  20       36.84       60.21     15.46 o
  -7   2  20        0.78       27.16     12.61 o
  -6   2  20      118.90      133.04     10.00 o
  -5   2  20        2.87       16.92     12.12 o
  -4   2  20      110.34      120.79     17.09 o
  -3   2  20       16.40       13.01     10.58 o
  -2   2  20       12.60       30.50      7.00 o
  -1   2  20       48.75       80.90      6.67 o
   0   2  20       12.64       14.62      2.81 o
   1   2  20        5.77        0.56      1.99 o
   2   2  20      599.42      620.54     22.70 o
   3   2  20        6.14        6.62      4.07 o
   4   2  20      416.62      421.78     16.44 o
   5   2  20       30.65       30.92     13.99 o
   6   2  20       47.80       11.31      7.32 o
   7   2  20      227.58      220.00     25.39 o
  -7   3  20        3.13        3.59      5.50 o
  -6   3  20       28.21       48.82     14.73 o
  -5   3  20       28.52       36.39      8.90 o
  -4   3  20       61.82       42.54      6.36 o
  -3   3  20       37.54       19.72      5.29 o
  -2   3  20       36.35       75.30     23.47 o
  -1   3  20      640.24      607.06     15.18 o
   0   3  20       33.25       43.00     11.88 o
   1   3  20       27.03       35.97     11.92 o
   2   3  20       76.15      108.25     13.63 o
   3   3  20      656.85      594.40     30.88 o
   4   3  20       74.21       86.49      7.97 o
   5   3  20        0.00       -3.25      5.61 o
   6   3  20       10.15       23.51     12.20 o
   7   3  20      113.07       68.43     17.00 o
  -6   4  20        9.42       46.21     28.44 o
  -5   4  20      113.45      151.82     15.46 o
  -4   4  20       18.10       15.46      6.51 o
  -3   4  20       11.32       21.20      4.60 o
  -2   4  20      130.19      130.49      8.25 o
  -1   4  20       14.31       21.97      7.77 o
   0   4  20        5.15        3.17      2.58 o
   1   4  20       59.77       67.77     20.26 o
   2   4  20      165.02      176.76     10.68 o
   3   4  20       30.05       24.87      4.92 o
   4   4  20        0.27       47.27     11.39 o
   5   4  20        2.20        0.00      8.14 o
   6   4  20       75.46      101.95     17.82 o
  -6   5  20        4.17        4.17      3.95 o
  -5   5  20        6.50       14.08      5.70 o
  -4   5  20        0.13        0.56      7.32 o
  -3   5  20       69.35       64.28      7.22 o
  -2   5  20        0.87       -0.64      3.62 o
  -1   5  20        3.19       15.61     12.98 o
   0   5  20        0.22        2.14     10.58 o
   1   5  20       54.25       41.58      8.79 o
   2   5  20        0.73       -1.82      5.04 o
   3   5  20       53.00       42.31      8.87 o
   4   5  20       18.00       25.22      6.59 o
   5   5  20       36.61       25.22      9.76 o
   6   5  20       23.02       17.09      7.32 o
  -5   6  20        6.72       -0.81      8.14 o
  -4   6  20        5.56       26.04      8.14 o
  -3   6  20       71.46       59.02      7.29 o
  -2   6  20       44.54       56.84     14.12 o
  -1   6  20       14.75        8.84      4.29 o
   0   6  20       47.36       40.84      8.05 o
   1   6  20       40.57       37.13     19.57 o
   2   6  20      101.64       86.36      9.52 o
   3   6  20       56.18       66.11      8.37 o
  -3   7  20       18.88       16.04      6.82 o
  -2   7  20       20.62       25.22      6.27 o
  -1   7  20        2.12       10.18      9.72 o
   0   7  20       25.64       12.91     13.38 o
   1   7  20       16.73       19.79      6.51 o
   2   7  20       10.76       39.70      9.03 o
   3   7  20        2.32       -7.32      5.70 o
  -1   8  20        4.65       -2.30      9.72 o
   0   8  20        4.07       -4.07      6.59 o
   1   8  20       90.43       97.39     15.21 o
  -7   1  21       77.93       98.49     14.41 o
  -6   1  21       70.12       85.43     16.84 o
  -5   1  21      175.46      138.50      9.03 o
  -4   1  21       37.39       29.52      5.65 o
  -3   1  21      129.65       93.57      7.84 o
  -2   1  21      529.40      534.12     18.75 o
  -1   1  21       95.94      106.08     20.58 o
   0   1  21       26.55       34.06      3.28 o
   1   1  21      339.52      344.25     16.88 o
   2   1  21       60.45       63.35      6.55 o
   3   1  21       61.46       48.03      8.95 o
   4   1  21        2.07        7.32      3.25 o
   5   1  21       33.01       30.02     12.20 o
   6   1  21        0.21      -10.58      8.14 o
   7   1  21        2.38       -4.07     13.02 o
  -7   2  21        0.75        2.47     15.05 o
  -6   2  21        5.44       16.51     24.08 o
  -5   2  21       82.26      115.23      9.29 o
  -4   2  21        3.39       13.84     28.44 o
  -3   2  21        9.04       -3.50      3.73 o
  -2   2  21      306.79      303.12     11.17 o
  -1   2  21       56.18       89.20     11.80 o
   0   2  21      194.39      186.25     34.01 o
   1   2  21       98.35      104.13      5.86 o
   2   2  21      149.50      158.22      9.09 o
   3   2  21       22.20       14.46      3.02 o
   5   2  21      314.27      282.25     26.85 o
   7   2  21       18.28       11.31     10.58 o
  -6   3  21      225.51      224.08     37.43 o
  -5   3  21      236.76      236.87     50.20 o
  -4   3  21      111.18       86.29      8.05 o
  -3   3  21       33.38       42.10      8.18 o
  -2   3  21      122.41       99.84     12.98 o
  -1   3  21        0.81       28.48      6.43 o
   0   3  21       39.92       46.44     12.77 o
   1   3  21      338.98      339.53     20.02 o
   2   3  21       14.39       29.02     11.31 o
   3   3  21       68.30       53.70      5.86 o
   4   3  21       11.19       17.09      5.70 o
   5   3  21        5.92       11.31      5.78 o
   6   3  21       78.20      103.09     22.62 o
  -5   4  21        9.13        4.26      7.28 o
  -4   4  21      148.46      176.61     27.62 o
  -3   4  21      128.84       82.11     25.71 o
  -2   4  21       11.78       14.65      4.80 o
  -1   4  21      192.04      195.92     14.04 o
   0   4  21      463.98      509.27     49.67 o
   1   4  21       94.99      102.84     10.61 o
   2   4  21      197.36      216.19     12.05 o
   3   4  21       89.10       74.12     12.08 o
   5   4  21      168.19      207.47     10.66 o
  -5   5  21      111.90      131.42     12.22 o
  -4   5  21        0.04       -2.54      4.19 o
  -3   5  21       20.54       45.52      8.54 o
  -2   5  21       56.03       80.05     25.06 o
  -1   5  21      153.81      199.76     50.81 o
   0   5  21       13.62       12.83      3.65 o
   1   5  21      141.18      138.55      9.30 o
   2   5  21       11.55       21.98     11.07 o
   3   5  21        1.20        8.14      6.51 o
   4   5  21      261.05      242.54     16.84 o
   5   5  21       49.98       89.66     14.08 o
  -4   6  21      296.91      294.86     21.56 o
  -3   6  21      291.05      308.49     44.79 o
  -2   6  21       39.52       42.24     17.90 o
  -1   6  21      150.95      151.56     12.11 o
   0   6  21      787.59      846.49     38.16 o
   1   6  21      413.28      484.38     20.41 o
   2   6  21      115.43      105.05      9.87 o
   3   6  21        7.57       47.27     12.12 o
   4   6  21      152.43       84.37     14.65 o
  -3   7  21      170.92      198.86     30.51 o
  -2   7  21      470.08      454.05     20.39 o
  -1   7  21      591.25      704.56     35.29 o
   0   7  21        3.93        5.46      4.74 o
   2   7  21      118.92      170.70     21.64 o
  -7   0  22      156.97      138.07     16.11 o
  -6   0  22       19.16       13.75     12.29 o
  -5   0  22      205.22      223.42     17.09 o
  -4   0  22      653.30      628.61     28.64 o
  -3   0  22      121.87      129.53     12.37 o
  -2   0  22        6.35        4.07      4.88 o
  -1   0  22      154.66      125.05     14.65 o
   0   0  22        8.06       12.12      4.80 o
   1   0  22     1138.42     1169.67     37.10 o
   2   0  22      239.64      255.15     13.67 o
   3   0  22        2.47       -2.44      6.51 o
   4   0  22      307.76      314.79     26.28 o
   5   0  22      102.39      104.31     18.63 o
   6   0  22      306.19      286.07     27.01 o
  -7   1  22        1.99        4.07      8.22 o
  -6   1  22       50.74       42.15      8.39 o
  -5   1  22      141.67      153.81     29.86 o
  -4   1  22        5.96       -1.63      4.88 o
  -3   1  22       14.75       28.15     21.60 o
  -2   1  22        5.20        4.90      3.95 o
  -1   1  22       39.19       39.70      5.06 o
   0   1  22       15.98       39.12      6.88 o
   1   1  22       24.80       42.86      3.76 o
   2   1  22      469.44      481.48     25.26 o
   3   1  22      548.03      540.58     37.06 o
   4   1  22      130.33       91.29     15.30 o
   5   1  22        5.54        1.63      5.70 o
   6   1  22      204.27      180.46     23.76 o
  -6   2  22        0.15        6.98     21.85 o
  -5   2  22       46.36       70.71      8.69 o
  -4   2  22       39.57       29.43     11.88 o
  -3   2  22      992.20      979.31     32.26 o
  -2   2  22      403.43      432.31     54.47 o
  -1   2  22      160.49      140.03     10.01 o
   0   2  22       53.99       35.08      7.40 o
   1   2  22      209.52      201.90      7.96 o
   2   2  22      677.96      697.16     62.04 o
   3   2  22        1.16        0.00      8.14 o
   4   2  22        0.02       10.58      8.87 o
   5   2  22       10.64       45.73     17.00 o
  -6   3  22        9.22       19.70     21.97 o
  -5   3  22       63.65       52.07     14.81 o
  -4   3  22       23.05       52.73     24.82 o
  -3   3  22      139.99      169.94     18.67 o
  -2   3  22       13.50        9.91      5.08 o
  -1   3  22        0.37       -3.99      2.66 o
   0   3  22       62.28       74.48      5.90 o
   1   3  22       51.35       72.82     13.02 o
   2   3  22      130.13      200.49     22.98 o
   3   3  22        2.86       -1.63      4.88 o
   5   3  22       70.44       66.55      9.76 o
   6   3  22        1.87       -2.44     11.47 o
  -5   4  22       15.34       -5.78      8.22 o
  -4   4  22       21.07       61.25      8.38 o
  -3   4  22       93.06      105.17      9.81 o
  -2   4  22       32.01       48.33      6.68 o
  -1   4  22       19.30        6.53      4.00 o
   0   4  22        2.55       -0.33      4.80 o
   1   4  22      518.41      477.77     36.25 o
   2   4  22      467.04      430.00     24.82 o
   3   4  22       64.83       60.21     13.75 o
   4   4  22       58.95       62.00      8.95 o
   5   4  22       19.50       20.34      6.43 o
  -5   5  22        3.63        9.65      6.00 o
  -4   5  22        2.44        5.08      6.88 o
  -3   5  22       32.41       34.23     18.79 o
  -2   5  22      182.43      170.97     18.02 o
  -1   5  22      584.64      535.41     18.66 o
   0   5  22      122.85      164.43     12.29 o
   1   5  22       55.97       48.00      7.49 o
   2   5  22       45.85       36.55     15.50 o
   3   5  22      154.18      102.07     21.11 o
   4   5  22      142.77      153.29     19.04 o
   5   5  22        8.69       10.58      8.14 o
  -4   6  22       18.44       10.58      8.87 o
  -3   6  22       38.02       27.63      5.45 o
  -2   6  22        3.91       16.21      5.15 o
  -1   6  22       10.07       -4.07      7.40 o
   0   6  22       28.56       14.62     20.46 o
   1   6  22        0.05       -8.68      7.36 o
   2   6  22        2.40        7.57      4.84 o
   3   6  22        2.66       12.12     10.50 o
  -2   7  22        0.00      -12.28     28.40 o
  -1   7  22        9.23       44.33      9.20 o
   0   7  22       56.04       47.18      7.73 o
   1   7  22        5.74       18.79      8.14 o
  -6   1  23       96.45      122.61     14.34 o
  -5   1  23       60.15      107.96     17.17 o
  -4   1  23       96.08      143.35     12.91 o
  -3   1  23       14.60       29.00      6.16 o
  -2   1  23       31.55       45.12     25.67 o
  -1   1  23       39.99       64.82     17.98 o
   0   1  23       11.05       37.07      7.44 o
   1   1  23        3.10       13.05      3.29 o
   2   1  23       42.74       87.99     22.82 o
   3   1  23       10.46       11.31      4.07 o
   4   1  23       56.30       36.53     13.10 o
   5   1  23       70.38       88.03     17.17 o
   6   1  23        0.07       12.94     10.50 o
  -6   2  23       27.91       34.17      9.68 o
  -5   2  23       58.25       76.49      9.03 o
  -4   2  23      106.91      100.81     10.33 o
  -3   2  23      403.98      394.04     16.96 o
  -2   2  23      555.17      597.49     36.45 o
  -1   2  23        0.67        6.95     11.76 o
   0   2  23      185.98      180.84     26.08 o
   1   2  23        4.89       26.38     11.07 o
   2   2  23       43.27       69.06      6.87 o
   3   2  23       12.27       20.34     14.60 o
   5   2  23        2.70        8.14     12.20 o
   6   2  23        9.11       -5.78     13.10 o
  -5   3  23        0.17        1.29      6.47 o
  -4   3  23       29.97       33.46     11.47 o
  -3   3  23        0.52       -0.83      4.06 o
  -2   3  23       95.58      100.08      7.82 o
  -1   3  23       51.84       40.81     18.71 o
   0   3  23        2.39       -4.79      4.67 o
   1   3  23        2.00       16.19      5.99 o
   2   3  23      235.88      257.61     23.39 o
   3   3  23        8.03       -7.20      4.80 o
   4   3  23       33.12       48.82      7.16 o
   5   3  23      102.03       59.31     13.59 o
  -5   4  23       33.83       16.57     18.39 o
  -4   4  23        0.19        3.31     23.19 o
  -3   4  23       35.80       36.54     13.10 o
  -2   4  23      240.74      234.46     16.94 o
  -1   4  23       33.02        5.97      6.51 o
   0   4  23       63.66       45.20      8.10 o
   1   4  23        9.41       12.56      4.34 o
   2   4  23        9.09       24.41     13.02 o
   4   4  23       10.84       21.07     11.23 o
   5   4  23        4.13      -13.42      8.95 o
  -4   5  23       44.75       54.21      8.07 o
  -3   5  23       31.22       15.46      7.40 o
  -2   5  23        6.11        1.22      6.96 o
  -1   5  23      163.59      133.07     30.27 o
   0   5  23       35.36       49.94      7.31 o
   1   5  23       12.79       11.31      8.05 o
   2   5  23        0.03        0.36      3.96 o
   3   5  23      119.16      187.46     17.98 o
   4   5  23      491.68      450.34     35.15 o
  -3   6  23      380.79      354.41     33.28 o
  -2   6  23      133.66      160.25     15.29 o
  -1   6  23        2.83       -4.80      8.14 o
   0   6  23        3.20        6.59      4.59 o
   1   6  23        0.03      -12.08      8.05 o
   2   6  23      265.75      306.74     29.94 o
  -6   0  24      162.28      164.03     21.15 o
  -5   0  24       56.63       26.04     11.39 o
  -4   0  24      434.37      437.16     26.28 o
  -3   0  24      268.01      235.46     28.88 o
  -2   0  24      546.68      532.52     24.98 o
   0   0  24      233.52      269.96     14.97 o
   1   0  24       96.57      146.29     13.83 o
   2   0  24      217.57      217.48     17.66 o
  -6   1  24      130.67      129.63     12.71 o
  -5   1  24      394.92      402.95     35.43 o
  -4   1  24        1.77       12.20      5.08 o
  -3   1  24       39.47       66.83     33.77 o
  -2   1  24       11.30        5.15      3.11 o
  -1   1  24      487.02      567.33     17.29 o
   0   1  24      487.95      501.83     14.73 o
   1   1  24      198.39      238.95     11.88 o
   2   1  24       12.23       21.14      4.55 o
   3   1  24       51.74       21.07     13.10 o
   4   1  24      359.52      323.98     29.78 o
   5   1  24       73.09       66.55     16.27 o
  -5   2  24       13.37       -3.25      5.61 o
  -4   2  24      104.15      123.16     34.62 o
  -3   2  24      381.64      390.79     47.31 o
  -2   2  24      189.30      200.32     39.38 o
  -1   2  24      199.66      189.55     30.06 o
   0   2  24       28.29       26.20      4.52 o
   1   2  24      305.60      219.19     16.92 o
   2   2  24      310.82      349.70     13.79 o
   3   2  24      153.79      178.18     12.94 o
   4   2  24        5.97       -4.80      3.99 o
   5   2  24        0.03       18.79     13.83 o
  -5   3  24       86.06       60.50     15.09 o
  -4   3  24        0.25        4.07      7.40 o
  -3   3  24       10.72        6.91      9.72 o
  -2   3  24        2.07       -4.07      4.07 o
  -1   3  24        0.40       12.67      4.00 o
   0   3  24        6.36       29.03     13.42 o
   1   3  24      142.94      132.78     12.53 o
   2   3  24        8.49       10.58      6.51 o
   3   3  24       35.87       37.26      9.03 o
   4   3  24       25.83       69.81     18.14 o
   5   3  24        2.55       13.75     11.39 o
  -4   4  24        0.36       -4.07      4.08 o
  -3   4  24      112.97      113.18     12.12 o
  -2   4  24      155.12      197.33     18.39 o
  -1   4  24        7.30        6.85      3.49 o
   0   4  24        4.46       -5.78      5.78 o
   1   4  24       52.74       38.99     16.64 o
   2   4  24       46.29       95.29     22.78 o
   3   4  24        2.90       28.48      9.76 o
   4   4  24        1.21       18.79     13.83 o
  -3   5  24       30.03       22.58      8.95 o
  -2   5  24        4.52       -2.44      6.51 o
  -1   5  24       46.72       80.08     18.27 o
   0   5  24       63.76       59.66     23.64 o
   1   5  24        0.84        7.17      5.48 o
   2   5  24        6.81        6.43      6.51 o
   3   5  24      254.97      210.81     17.41 o
  -1   6  24       71.13       79.96     24.41 o
   0   6  24       72.22       66.67      9.54 o
   1   6  24       10.12        4.80     10.50 o
  -5   1  25        6.73       -2.39      4.52 o
  -4   1  25       45.24       40.41     17.53 o
  -3   1  25        1.50        2.12      4.12 o
  -2   1  25      101.40      130.38      8.87 o
  -1   1  25       45.75       63.95     10.90 o
   0   1  25       15.46       38.32     10.58 o
   1   1  25       78.88       95.26     30.84 o
   2   1  25      213.67      264.35     24.08 o
   3   1  25      156.64      126.27     19.20 o
   4   1  25       10.21       17.82     12.29 o
   5   1  25        8.97        1.63      9.03 o
  -5   2  25      122.78      144.84     12.57 o
  -4   2  25       62.31      112.30     10.92 o
  -3   2  25      169.18      174.86     10.89 o
  -2   2  25       71.92       77.41     13.79 o
  -1   2  25       75.96       63.20      5.93 o
   0   2  25        7.18        2.44      5.70 o
   1   2  25      115.56       96.25      9.52 o
   2   2  25       25.99       85.22      8.97 o
   4   2  25       18.82       72.25     15.54 o
   5   2  25       13.87       41.58     16.92 o
  -4   3  25        5.67       -0.55      3.74 o
  -3   3  25       10.40       19.23      5.49 o
  -2   3  25       42.64       27.55      6.56 o
  -1   3  25      160.95      182.48     12.69 o
   0   3  25      357.71      447.68     23.45 o
   1   3  25      291.01      307.16     22.78 o
   2   3  25      177.82      184.19     14.32 o
   3   3  25       57.11       38.32      8.14 o
  -3   4  25        0.23        3.28      7.28 o
  -2   4  25       73.07       76.79     27.87 o
  -1   4  25       72.41       78.54     14.85 o
   0   4  25      161.73      225.13     21.40 o
   1   4  25       56.09       80.01     26.24 o
   2   4  25       20.87       31.62      8.10 o
   3   4  25       48.54       79.74      9.68 o
  -2   5  25       38.24       43.73      8.52 o
  -1   5  25       51.58       65.71     17.57 o
   0   5  25      190.97      196.98     16.03 o
   1   5  25      269.33      347.99     27.66 o
   2   5  25      169.81      274.68     20.83 o
  -4   0  26       58.24       46.46     14.81 o
  -3   0  26       52.83       81.28     17.98 o
  -2   0  26      371.57      366.29     32.79 o
  -1   0  26      446.19      567.26     40.76 o
   0   0  26      299.10      306.74     24.00 o
   2   0  26      446.96      509.08     34.74 o
  -4   1  26       58.99       68.76     22.86 o
  -3   1  26      346.42      369.72     17.05 o
  -2   1  26       94.16       86.10      7.59 o
  -1   1  26       54.45       63.69     19.20 o
   0   1  26        0.26       12.94      7.40 o
   1   1  26      448.26      521.95     34.58 o
   2   1  26      674.39      737.28     33.48 o
   3   1  26      248.78      253.36     16.35 o
   4   1  26       13.78        0.81     10.74 o
  -4   2  26       15.61       18.81     24.41 o
  -3   2  26        6.24        7.97      8.50 o
  -2   2  26        0.66       14.65      6.51 o
  -1   2  26       63.83       45.75      8.69 o
   0   2  26        3.23        0.03     15.42 o
   1   2  26        0.05       -2.59      6.10 o
   2   2  26       54.98       58.50     23.15 o
   3   2  26       83.17       82.26      8.79 o
   4   2  26        4.75       12.94      9.60 o
  -3   3  26       41.65       26.04     11.39 o
  -2   3  26      345.84      369.42     17.44 o
  -1   3  26       50.61       42.79     13.06 o
   0   3  26        2.40       17.90      8.10 o
   1   3  26       27.02       23.40      5.99 o
   2   3  26      233.17      236.36     17.57 o
   3   3  26       33.63       39.70      7.16 o
  -2   4  26       60.85       77.21     11.55 o
  -1   4  26       70.06       69.08     10.68 o
   0   4  26      154.30      167.00     13.14 o
   1   4  26       11.25       30.02     11.23 o
   2   4  26       11.10       -3.57      5.29 o
  -3   1  27        2.34       -1.48      6.25 o
  -2   1  27       59.77      101.60     12.35 o
  -1   1  27        6.70       -9.76      6.51 o
   0   1  27       28.09       87.65     26.48 o
   1   1  27       38.17      106.58     16.52 o
   2   1  27      107.89      110.98     35.56 o
   3   1  27        2.95       44.91     13.75 o
  -3   2  27        5.78        2.05      4.13 o
  -2   2  27        0.96       -5.78      4.84 o
  -1   2  27        2.28        8.09     22.25 o
   0   2  27        2.62        2.44      4.96 o
   1   2  27       49.29       35.42     13.47 o
   2   2  27        0.48       -1.98      4.52 o
   3   2  27       12.25       37.26      9.03 o
  -2   3  27      252.73      199.07     40.23 o
  -1   3  27      130.90      207.47     25.47 o
   0   3  27       31.95       38.81      8.66 o
   1   3  27       24.26       48.00     12.29 o
   2   3  27       13.19       10.58      6.51 o
  -2   0  28      160.82      218.30     23.60 o
  -1   0  28       30.43       17.09     10.66 o
   0   0  28      478.49      543.09     38.57 o
   1   0  28      378.46      395.26     30.59 o
  -2   1  28      387.05      374.77     22.23 o
  -1   1  28     1126.79     1261.99    144.21 o
   0   1  28      386.06      361.68     20.68 o
   1   1  28        4.43       -1.26      8.54 o
   2   1  28       86.37       90.08      8.98 o
  -2   2  28      127.58      123.76     22.98 o
  -1   2  28        0.00       -6.66     11.02 o
   0   2  28       56.35       16.19      8.95 o
   1   2  28       57.70      103.92     32.91 o
 
